# Supplementary material for: Functional and Transcriptomic Characterization of Peritoneal Immune-Modulation by Addition of Alanyl-Glutamine to Dialysis Fluid
Source: Sci Rep. 2017 Jul 24;7:6229. doi: 10.1038/s41598-017-05872-2 (PMC5524796; doi:10.1038/s41598-017-05872-2)
Supplement: Supplementary file 2 — Supplementary Table 2 [file 41598_2017_5872_MOESM2_ESM.xls]

## Sheet: Supplemental Table 2 - mRNAs
Gene Symbol	Entrez Gene Name	Expr Log Ratio	Expr Intensity/RPKM/FPKM/Counts	Expr p-value	Location	Type(s)
DHRS9	dehydrogenase/reductase 9	-1.373	4.201	0	Cytoplasm	enzyme
ENPP2	ectonucleotide pyrophosphatase/phosphodiesterase 2	1.023	4.654	0.0001	Plasma Membrane	enzyme
BOC	BOC cell adhesion associated, oncogene regulated	1.125	5.565	0.0003	Plasma Membrane	other
EPGN	epithelial mitogen	0.796	5.278	0.0003	Extracellular Space	growth factor
SEMA3D	semaphorin 3D	1.148	5.1	0.0005	Extracellular Space	other
ST14	suppression of tumorigenicity 14	-0.739	5.544	0.0005	Plasma Membrane	peptidase
PDE4D	phosphodiesterase 4D	0.799	5.388	0.0009	Cytoplasm	enzyme
SYT4	synaptotagmin 4	1.26	3.921	0.0013	Cytoplasm	transporter
THBS1	thrombospondin 1	1.18	10.612	0.0013	Extracellular Space	other
NFASC	neurofascin	0.953	4.513	0.0017	Plasma Membrane	other
IL1RL1	interleukin 1 receptor like 1	1.137	3.502	0.0026	Plasma Membrane	transmembrane receptor
ASTN1	astrotactin 1	0.903	3.904	0.0029	Other	other
PDGFRA	platelet derived growth factor receptor alpha	0.743	5.496	0.0038	Plasma Membrane	kinase
PDZRN4	PDZ domain containing ring finger 4	1.004	3.838	0.0041	Other	other
NPHS1	NPHS1, nephrin	0.952	3.293	0.0044	Plasma Membrane	other
ILDR2	immunoglobulin like domain containing receptor 2	0.841	4.961	0.0046	Other	other
NID2	nidogen 2	0.734	4.09	0.0046	Extracellular Space	other
NFATC2	nuclear factor of activated T-cells 2	0.765	7.113	0.0055	Nucleus	transcription regulator
HAS2	hyaluronan synthase 2	0.937	3.328	0.006	Plasma Membrane	enzyme
IGFBP1	insulin like growth factor binding protein 1	0.88	5.832	0.0066	Extracellular Space	other
EGFL6	EGF like domain multiple 6	0.881	4.452	0.0074	Extracellular Space	other
TNFAIP6	TNF alpha induced protein 6	0.772	4	0.0076	Extracellular Space	other
SLC40A1	solute carrier family 40 member 1	0.715	6.717	0.0083	Plasma Membrane	transporter
SORCS2	sortilin related VPS10 domain containing receptor 2	0.791	4.48	0.0088	Plasma Membrane	transporter
RGS16	regulator of G-protein signaling 16	0.72	3.511	0.009	Cytoplasm	other
CLMP	CXADR like membrane protein	0.912	3.906	0.0095	Plasma Membrane	other
SSTR1	somatostatin receptor 1	0.815	3.472	0.0105	Plasma Membrane	G-protein coupled receptor
CACNA2D1	calcium voltage-gated channel auxiliary subunit alpha2delta 1	1.147	4.266	0.011	Plasma Membrane	ion channel
MAP1A	microtubule associated protein 1A	0.678	4.556	0.0115	Cytoplasm	other
PIEZO2	piezo type mechanosensitive ion channel component 2	0.745	5.853	0.0115	Other	ion channel
COL6A3	collagen type VI alpha 3 chain	0.683	7.496	0.0117	Extracellular Space	other
HTRA3	HtrA serine peptidase 3	0.983	3.413	0.0118	Extracellular Space	peptidase
KLK7	kallikrein related peptidase 7	0.816	4.764	0.0121	Extracellular Space	peptidase
VCAN	versican	0.841	11.096	0.0131	Extracellular Space	other
CORO2B	coronin 2B	0.679	4.527	0.0138	Other	other
KLK5	kallikrein related peptidase 5	0.812	4.319	0.0138	Extracellular Space	peptidase
GLI3	GLI family zinc finger 3	0.701	4.856	0.0139	Nucleus	transcription regulator
ADAMTS9	ADAM metallopeptidase with thrombospondin type 1 motif 9	0.599	5.282	0.0142	Extracellular Space	peptidase
EREG	epiregulin	0.98	6.428	0.0144	Extracellular Space	growth factor
PALMD	palmdelphin	0.735	4.679	0.0147	Cytoplasm	other
ADAM33	ADAM metallopeptidase domain 33	0.793	3.346	0.0149	Plasma Membrane	peptidase
ADH1B	alcohol dehydrogenase 1B (class I), beta polypeptide	0.567	4.31	0.0154	Cytoplasm	enzyme
SOX6	SRY-box 6	0.763	4.904	0.0162	Nucleus	transcription regulator
n/a	uncharacterized LOC100507387	0.76	4.686	0.0163	Other	other
COL5A3	collagen type V alpha 3 chain	0.773	4.522	0.0165	Extracellular Space	other
SVEP1	sushi, von Willebrand factor type A, EGF and pentraxin domain containing 1	0.721	5.948	0.0165	Cytoplasm	other
ALOX15	arachidonate 15-lipoxygenase	0.674	5.036	0.0168	Cytoplasm	enzyme
ABI3BP	ABI family member 3 binding protein	0.644	7.183	0.017	Extracellular Space	other
TPPP	tubulin polymerization promoting protein	0.747	5.76	0.0172	Cytoplasm	other
LGI2	leucine rich repeat LGI family member 2	0.513	4.413	0.0183	Extracellular Space	other
FCAR	Fc fragment of IgA receptor	0.768	6.026	0.0188	Plasma Membrane	other
THSD4	thrombospondin type 1 domain containing 4	0.779	4.167	0.0194	Cytoplasm	other
PCSK5	proprotein convertase subtilisin/kexin type 5	0.614	5.758	0.02	Extracellular Space	peptidase
SPARCL1	SPARC like 1	0.66	5.042	0.0204	Extracellular Space	other
CFTR	cystic fibrosis transmembrane conductance regulator	0.987	3.137	0.0207	Plasma Membrane	ion channel
SPON1	spondin 1	0.751	4.418	0.0207	Extracellular Space	other
CACNA1H	calcium voltage-gated channel subunit alpha1 H	0.718	5.241	0.0212	Plasma Membrane	ion channel
GAREM	GRB2 associated regulator of MAPK1 subtype 1	0.673	4.736	0.0213	Nucleus	other
PDLIM3	PDZ and LIM domain 3	0.605	6.932	0.0213	Cytoplasm	other
LSAMP	limbic system-associated membrane protein	0.803	4.507	0.0218	Plasma Membrane	other
IRS1	insulin receptor substrate 1	0.651	5.035	0.022	Cytoplasm	enzyme
MCC	mutated in colorectal cancers	0.733	4.991	0.022	Cytoplasm	other
MAOB	monoamine oxidase B	0.668	5.967	0.0226	Cytoplasm	enzyme
ABCA8	ATP binding cassette subfamily A member 8	0.76	4.677	0.0227	Plasma Membrane	transporter
JAG1	jagged 1	0.465	5.342	0.0229	Extracellular Space	growth factor
SSC5D	scavenger receptor cysteine rich family member with 5 domains	0.604	5.086	0.0231	Plasma Membrane	transmembrane receptor
n/a	mir-100-let-7a-2 cluster host gene	0.56	6.028	0.0234	Other	other
FZD8	frizzled class receptor 8	0.895	3.523	0.0236	Plasma Membrane	G-protein coupled receptor
TNXB	tenascin XB	0.765	8.811	0.0242	Extracellular Space	other
WT1	Wilms tumor 1	0.608	6.887	0.0252	Nucleus	transcription regulator
SPRY4	sprouty RTK signaling antagonist 4	0.527	5.093	0.0253	Plasma Membrane	other
CTGF	connective tissue growth factor	0.663	8.127	0.0255	Extracellular Space	growth factor
NMU	neuromedin U	-0.683	3.787	0.0256	Extracellular Space	other
BMP2	bone morphogenetic protein 2	0.638	4.914	0.026	Extracellular Space	growth factor
FMOD	fibromodulin	0.709	7.028	0.0264	Extracellular Space	other
NLGN2	neuroligin 2	0.532	4.319	0.0264	Plasma Membrane	enzyme
ANK2	ankyrin 2	0.662	4.466	0.0266	Plasma Membrane	other
ADAMTS16	ADAM metallopeptidase with thrombospondin type 1 motif 16	0.745	3.544	0.0273	Extracellular Space	other
PCLO	piccolo presynaptic cytomatrix protein	0.786	3.845	0.0273	Cytoplasm	transporter
NMES1	chromosome 15 open reading frame 48	-0.836	3.518	0.0277	Nucleus	other
CD248	CD248 molecule	0.71	5.398	0.0282	Plasma Membrane	other
CD34	CD34 molecule	0.71	3.847	0.0283	Plasma Membrane	other
ADAMTS1	ADAM metallopeptidase with thrombospondin type 1 motif 1	0.627	7.898	0.0289	Extracellular Space	peptidase
SERPINE1	serpin family E member 1	0.785	10.027	0.0291	Extracellular Space	other
SLC22A23	solute carrier family 22 member 23	0.538	4.296	0.0291	Other	transporter
FRAS1	Fraser extracellular matrix complex subunit 1	0.777	6.809	0.0292	Extracellular Space	other
SLC7A11	solute carrier family 7 member 11	0.606	5.5	0.0292	Plasma Membrane	transporter
AOX1	aldehyde oxidase 1	0.717	7.152	0.0293	Cytoplasm	enzyme
DDR2	discoidin domain receptor tyrosine kinase 2	0.798	3.662	0.0296	Plasma Membrane	kinase
TMEM170B	transmembrane protein 170B	0.544	7.287	0.0301	Other	other
LIMCH1	LIM and calponin homology domains 1	0.671	4.403	0.0306	Other	other
FCGR3B	Fc fragment of IgG receptor IIIa	1.173	3.734	0.0307	Plasma Membrane	transmembrane receptor
PTPRS	protein tyrosine phosphatase, receptor type S	0.499	5.41	0.0307	Plasma Membrane	phosphatase
BICC1	BicC family RNA binding protein 1	0.767	4.26	0.0308	Other	other
ITIH5	inter-alpha-trypsin inhibitor heavy chain family member 5	0.585	5.796	0.0311	Other	other
ARC	activity regulated cytoskeleton associated protein	0.834	4.677	0.0314	Cytoplasm	other
CA12	carbonic anhydrase 12	0.765	7.637	0.0316	Plasma Membrane	enzyme
HBB	hemoglobin subunit beta	1.916	8.452	0.0316	Cytoplasm	transporter
RFX2	regulatory factor X2	0.558	6.181	0.0318	Nucleus	transcription regulator
SPINT2	serine peptidase inhibitor, Kunitz type 2	-0.449	5.641	0.0318	Extracellular Space	other
CDON	cell adhesion associated, oncogene regulated	0.609	7.035	0.0319	Plasma Membrane	other
JAM3	junctional adhesion molecule 3	0.54	4.474	0.0324	Plasma Membrane	other
TTC28	tetratricopeptide repeat domain 28	0.534	5.293	0.0324	Cytoplasm	other
CNTNAP1	contactin associated protein 1	0.543	4.75	0.0344	Plasma Membrane	other
SEMA6D	semaphorin 6D	0.73	4.194	0.0345	Plasma Membrane	other
MGP	matrix Gla protein	0.732	8.108	0.0352	Extracellular Space	other
RGS4	regulator of G-protein signaling 4	0.615	7.27	0.0354	Cytoplasm	other
TNFRSF19	TNF receptor superfamily member 19	0.7	3.481	0.0354	Plasma Membrane	transmembrane receptor
PTPN13	protein tyrosine phosphatase, non-receptor type 13	0.662	6.196	0.0355	Cytoplasm	phosphatase
CFH	complement factor H	0.729	8.342	0.0367	Extracellular Space	other
TPBG	trophoblast glycoprotein	0.562	6.305	0.0368	Plasma Membrane	other
MPDZ	multiple PDZ domain crumbs cell polarity complex component	0.659	5.383	0.037	Plasma Membrane	other
ASAP3	ArfGAP with SH3 domain, ankyrin repeat and PH domain 3	0.505	4.915	0.0376	Plasma Membrane	other
NEO1	neogenin 1	0.576	6.971	0.0381	Plasma Membrane	transcription regulator
FRMD6	FERM domain containing 6	0.596	5.318	0.0384	Cytoplasm	other
CCL2	C-C motif chemokine ligand 2	-0.633	8.268	0.0385	Extracellular Space	cytokine
DYRK3	dual specificity tyrosine phosphorylation regulated kinase 3	0.731	4.527	0.0385	Nucleus	kinase
OAS1	2'-5'-oligoadenylate synthetase 1	-0.437	4.776	0.0389	Cytoplasm	enzyme
AMIGO2	adhesion molecule with Ig like domain 2	0.581	6.654	0.039	Plasma Membrane	other
PRICKLE2	prickle planar cell polarity protein 2	0.605	4.656	0.0402	Nucleus	other
IGSF9B	immunoglobulin superfamily member 9B	0.746	3.936	0.0403	Plasma Membrane	other
MS4A1	membrane spanning 4-domains A1	-0.715	3.617	0.0403	Plasma Membrane	other
ARHGEF17	Rho guanine nucleotide exchange factor 17	0.474	5.593	0.0405	Cytoplasm	other
FOSL1	FOS like 1, AP-1 transcription factor subunit	0.494	6.295	0.0406	Nucleus	transcription regulator
C14orf132	chromosome 14 open reading frame 132	0.56	5.686	0.0418	Other	other
TNF	tumor necrosis factor	-0.736	5.441	0.0418	Extracellular Space	cytokine
CRISPLD2	cysteine rich secretory protein LCCL domain containing 2	0.538	5.726	0.0424	Cytoplasm	other
REEP1	receptor accessory protein 1	0.506	4.867	0.0428	Cytoplasm	other
ALDH1A1	aldehyde dehydrogenase 1 family member A1	0.553	4.488	0.0431	Cytoplasm	enzyme
PTGER3	prostaglandin E receptor 3	0.447	5.898	0.0436	Plasma Membrane	G-protein coupled receptor
CARNS1	carnosine synthase 1	0.518	5.749	0.044	Cytoplasm	enzyme
PDGFRB	platelet derived growth factor receptor beta	0.589	4.427	0.0449	Plasma Membrane	kinase
TSPAN2	tetraspanin 2	0.552	5.014	0.0456	Extracellular Space	other
SLC7A2	solute carrier family 7 member 2	0.526	6.459	0.0457	Plasma Membrane	transporter
WNK4	WNK lysine deficient protein kinase 4	0.575	4.522	0.046	Plasma Membrane	kinase
CILP	cartilage intermediate layer protein	0.723	3.159	0.0461	Extracellular Space	phosphatase
FBN1	fibrillin 1	0.638	7.881	0.0462	Extracellular Space	other
OBSL1	obscurin like 1	0.502	5.581	0.0464	Cytoplasm	other
CPXM1	carboxypeptidase X, M14 family member 1	0.578	6.447	0.0473	Extracellular Space	peptidase
PEAK1	pseudopodium enriched atypical kinase 1	0.513	6.927	0.048	Plasma Membrane	kinase
ARHGAP44	Rho GTPase activating protein 44	0.553	4.518	0.0485	Cytoplasm	other
ATRNL1	attractin like 1	0.574	4.242	0.0485	Other	other
PLEKHG4	pleckstrin homology and RhoGEF domain containing G4	0.478	5.708	0.0485	Other	other
LRIG3	leucine rich repeats and immunoglobulin like domains 3	0.543	4.834	0.0493	Extracellular Space	other
CASS4	Cas scaffolding protein family member 4	0.577	3.555	0.0496	Other	other
SPTB	spectrin beta, erythrocytic	0.608	4.026	0.0496	Plasma Membrane	other
