# Supplementary material for: Functional and Transcriptomic Characterization of Peritoneal Immune-Modulation by Addition of Alanyl-Glutamine to Dialysis Fluid
Source: Sci Rep. 2017 Jul 24;7:6229. doi: 10.1038/s41598-017-05872-2 (PMC5524796; doi:10.1038/s41598-017-05872-2)
Supplement: Supplementary file 3 — Supplementary Table 3 [file 41598_2017_5872_MOESM3_ESM.xls]

## Sheet: Supplemental Table 3 - miRNAs
	Probe.Set.Name	Accession	Transcript.ID.Array.Design.	Sequence.Type	Species.Scientific.Name	Alignments	Sequence	logFC	AveExpr	t	P.Value	adj.P.Val	B
20525562	MIMAT0027501_st	MIMAT0027501	hsa-miR-6800-3p	miRNA	Homo sapiens	chr19:50335333-50335353 (+)	CACCUCUCCUGGCAUCGCCCC	-1.13676	2.01841	-6.30322	0.000795165	0.66904	-3.4131
20506900	MIMAT0022727_st	MIMAT0022727	hsa-miR-1307-5p	miRNA	Homo sapiens	chr10:105154098-105154118 (-)	UCGACCGGACCUCGACCGGCU	-1.24982	1.95753	-5.86885	0.0011515	0.66904	-3.44737
20518785	MIMAT0018929_st	MIMAT0018929	hsa-miR-4417	miRNA	Homo sapiens	chr1:5624142-5624159 (+)	GGUGGGCUUCCCGGAGGG	-0.884176	2.45998	-5.6312	0.00142254	0.66904	-3.46868
20519576	MIMAT0019855_st	MIMAT0019855	hsa-miR-4732-5p	miRNA	Homo sapiens	chr17:27188718-27188740 (-)	UGUAGAGCAGGGAGCAGGAAGCU	-1.27566	3.02474	-5.24965	0.00202542	0.66904	-3.50739
20503102	MIMAT0002174_st	MIMAT0002174	hsa-miR-484	miRNA	Homo sapiens	chr16:15737158-15737179 (+)	UCAGGCUCAGUCCCCUCCCGAU	-0.978323	2.54778	-4.63328	0.00372802	0.66904	-3.58415
20518919	MIMAT0019058_st	MIMAT0019058	hsa-miR-4521	miRNA	Homo sapiens	chr17:8090266-8090287 (+)	GCUAAGGAAGUCCUGUGCUCAG	-1.09431	3.94149	-4.33881	0.00508277	0.66904	-3.62842
20500150	MIMAT0004498_st	MIMAT0004498	hsa-miR-25-5p	miRNA	Homo sapiens	chr7:99691233-99691253 (-)	AGGCGGAGACUUGGGCAAUUG	-1.1106	3.24326	-4.10816	0.00653707	0.66904	-3.66718
20517921	MIMAT0018089_st	MIMAT0018089	hsa-miR-3667-5p	miRNA	Homo sapiens	chr22:49937085-49937106 (-)	AAAGACCCAUUGAGGAGAAGGU	-0.654511	1.484	-4.03349	0.00710403	0.66904	-3.68056
20500487	MIMAT0004570_st	MIMAT0004570	hsa-miR-223-5p	miRNA	Homo sapiens	chrX:65238737-65238758 (+)	CGUGUAUUUGACAAGCUGAGUU	-0.843713	1.71749	-3.90072	0.00825355	0.66904	-3.70545
20504434	MIMAT0003340_st	MIMAT0003340	hsa-miR-542-5p	miRNA	Homo sapiens	chrX:133675430-133675452 (-)	UCGGGGAUCAUCAUGUCACGAGA	-0.683188	1.92285	-3.88047	0.00844656	0.66904	-3.70937
20506012	MIMAT0004984_st	MIMAT0004984	hsa-miR-941	miRNA	Homo sapiens	chr20:62550872-62550894 (+) /// chr20:62550928-62550950 (+) /// chr20:62550984-62551006 (+) /// chr20:62551179-62551201 (+)	CACCCGGCUGUGUGCACAUGUGC	-1.53371	3.87161	-3.87803	0.0084701	0.66904	-3.70984
20525475	MIMAT0027414_st	MIMAT0027414	hsa-miR-6757-5p	miRNA	Homo sapiens	chr12:53450733-53450754 (+)	UAGGGAUGGGAGGCCAGGAUGA	-1.07972	2.62642	-3.84483	0.00879851	0.66904	-3.71635
20500470	MIMAT0000270_st	MIMAT0000270	hsa-miR-181a-3p	miRNA	Homo sapiens	chr1:198828198-198828219 (-)	ACCAUCGACCGUUGAUUGUACC	-0.974149	3.80006	-3.7847	0.00943018	0.66904	-3.72838
20505795	MIMAT0004952_st	MIMAT0004952	hsa-miR-665	miRNA	Homo sapiens	chr14:101341412-101341431 (+)	ACCAGGAGGCUGAGGCCCCU	-0.743574	2.41377	-3.58289	0.0119494	0.66904	-3.77106
20523018	MIMAT0023711_st	MIMAT0023711	hsa-miR-6086	miRNA	Homo sapiens	chrX:13608412-13608431 (+)	GGAGGUUGGGAAGGGCAGAG	-0.822927	3.2364	-3.56918	0.012146	0.66904	-3.77409
20538269	U8_x_st	U8	U8	CDBox	Homo sapiens	chr17:8076771-8076906 (-)	ATCGTCAGGTGGGATAATCCTTACCTGTTCCTCCTCCGGAGGGCAGATTAGAACATGATGATTGGAGATGCATGAAACGTGATTAACGTCTCTGCGTAATCAGGACTTGCAACACCCTGATTGCTCCTGTCTGATT	-0.561364	2.35557	-3.53115	0.0127102	0.66904	-3.7826
20504576	MIMAT0022713_st	MIMAT0022713	hsa-miR-1185-2-3p	miRNA	Homo sapiens	chr14:101510587-101510608 (+)	AUAUACAGGGGGAGACUCUCAU	-0.821995	3.32278	-3.50853	0.0130594	0.66904	-3.78772
20518794	MIMAT0018937_st	MIMAT0018937	hsa-miR-378g	miRNA	Homo sapiens	chr1:95211436-95211455 (-)	ACUGGGCUUGGAGUCAGAAG	-0.6537	5.93293	-3.44801	0.0140474	0.66904	-3.80168
20503896	MIMAT0002881_st	MIMAT0002881	hsa-miR-509-3p	miRNA	Homo sapiens	chrX:146340293-146340314 (-) /// chrX:146341180-146341201 (-) /// chrX:146342068-146342089 (-)	UGAUUGGUACGUCUGUGGGUAG	-0.578293	1.4707	-3.44234	0.0141441	0.66904	-3.803
20518879	MIMAT0019019_st	MIMAT0019019	hsa-miR-4485	miRNA	Homo sapiens	chr11:10529824-10529843 (-)	UAACGGCCGCGGUACCCUAA	-0.788152	5.5971	-3.43169	0.0143277	0.66904	-3.8055
20500791	MIMAT0000457_st	MIMAT0000457	hsa-miR-188-5p	miRNA	Homo sapiens	chrX:49768123-49768143 (+)	CAUCCCUUGCAUGGUGGAGGG	-1.00294	2.60926	-3.42933	0.0143689	0.66904	-3.80606
20525008	MIMAT0025463_st	MIMAT0025463	hsa-miR-6503-3p	miRNA	Homo sapiens	chr11:59976557-59976577 (-)	GGGACUAGGAUGCAGACCUCC	-0.949385	4.73634	-3.40094	0.0148731	0.66904	-3.81278
20518807	MIMAT0018949_st	MIMAT0018949	hsa-miR-4433-3p	miRNA	Homo sapiens	chr2:64567943-64567963 (+)	ACAGGAGUGGGGGUGGGACAU	-0.642821	5.22012	-3.39761	0.0149334	0.66904	-3.81357
20525745	MIMAT0027684_st	MIMAT0027684	hsa-miR-6892-5p	miRNA	Homo sapiens	chr7:143079779-143079799 (+)	GUAAGGGACCGGAGAGUAGGA	-0.633892	1.60859	-3.37103	0.0154254	0.66904	-3.81994
20534179	ENSG00000266284_s_st	ENSG00000266284	ENSG00000266284	snoRNA	Homo sapiens	chrHG79_PATCH:136225991-136226063 (+)	TTGCAATGATGTGAATCTCTCACTGAATTCAACCTTGAAGTGCGAATCCATGAGCTTTTTAACCCTGAGCAAT	-0.566019	5.91925	-3.36803	0.0154821	0.66904	-3.82067
20538168	U36A_s_st	U36A	U36A	CDBox	Homo sapiens	chr9:136217311-136217382 (+)	TTGCAATGATGTGAATCTCTCACTGAATTCAACCTTGAAGTGCGAATCCATGAGCTTTTTAACCCTGAGCAA	-0.566019	5.91925	-3.36803	0.0154821	0.66904	-3.82067
20535304	MI0003570_st	MI0003570	hsa-mir-564	stem-loop	Homo sapiens	chr3:44903380-44903473 (+)	CGGGCAGCGGGUGCCAGGCACGGUGUCAGCAGGCAACAUGGCCGAGAGGCCGGGGCCUCCGGGCGGCGCCGUGUCCGCGACCGCGUACCCUGAC	0.582898	1.56554	3.32811	0.016258	0.66904	-3.83038
20501771	MIMAT0001080_st	MIMAT0001080	hsa-miR-196b-5p	miRNA	Homo sapiens	chr7:27209147-27209168 (-)	UAGGUAGUUUCCUGUUGUUGGG	-0.58633	2.47729	-3.3094	0.0166363	0.66904	-3.83499
20500170	MIMAT0004507_st	MIMAT0004507	hsa-miR-92a-1-5p	miRNA	Homo sapiens	chr13:92003578-92003600 (+)	AGGUUGGGAUCGGUUGCAAUGCU	-1.432	2.76262	-3.3007	0.0168155	0.66904	-3.83715
20503096	MIMAT0026558_st	MIMAT0026558	hsa-miR-410-5p	miRNA	Homo sapiens	chr14:101532262-101532282 (+)	AGGUUGUCUGUGAUGAGUUCG	-0.583751	1.4309	-3.29494	0.0169353	0.66904	-3.83858
20500190	MIMAT0009196_st	MIMAT0009196	hsa-miR-103a-2-5p	miRNA	Homo sapiens	chr20:3898151-3898173 (+)	AGCUUCUUUACAGUGCUGCCUUG	-1.11569	2.40116	-3.26567	0.0175589	0.66904	-3.84591
20503876	MIMAT0002871_st	MIMAT0002871	hsa-miR-500a-3p	miRNA	Homo sapiens	chrX:49773090-49773111 (+)	AUGCACCUGGGCAAGGAUUCUG	-0.516705	7.47438	-3.19993	0.0190534	0.66904	-3.86269
20538268	U8_st	U8	U8	CDBox	Homo sapiens	chr17:8076771-8076906 (-)	ATCGTCAGGTGGGATAATCCTTACCTGTTCCTCCTCCGGAGGGCAGATTAGAACATGATGATTGGAGATGCATGAAACGTGATTAACGTCTCTGCGTAATCAGGACTTGCAACACCCTGATTGCTCCTGTCTGATT	-0.754689	2.756	-3.19858	0.0190856	0.66904	-3.86304
20500459	MIMAT0000264_st	MIMAT0000264	hsa-miR-203a	miRNA	Homo sapiens	chr14:104583806-104583827 (+)	GUGAAAUGUUUAGGACCACUAG	0.627882	2.28971	3.18857	0.0193255	0.66904	-3.86563
20503886	MIMAT0004776_st	MIMAT0004776	hsa-miR-505-5p	miRNA	Homo sapiens	chrX:139006355-139006376 (-)	GGGAGCCAGGAAGUAUUGAUGU	-1.01007	4.22147	-3.1762	0.0196266	0.66904	-3.86885
20529566	MIMAT0031178_st	MIMAT0031178	hsa-miR-7975	miRNA	Homo sapiens	chr19:55634593-55634610 (-)	AUCCUAGUCACGGCACCA	-0.522064	2.93131	-3.15207	0.0202291	0.66904	-3.87519
20506815	MIMAT0005878_st	MIMAT0005878	hsa-miR-1287-5p	miRNA	Homo sapiens	chr10:100155028-100155049 (-)	UGCUGGAUCAGUGGUUCGAGUC	-0.482954	1.62453	-3.12526	0.0209222	0.66904	-3.88229
20519508	MIMAT0019789_st	MIMAT0019789	hsa-miR-4695-3p	miRNA	Homo sapiens	chr1:19209698-19209719 (-)	UGAUCUCACCGCUGCCUCCUUC	-0.575036	1.51759	-3.11847	0.0211019	0.66904	-3.88411
20534216	HBI-6_x_st	HBI-6	HBI-6	HAcaBox	Homo sapiens	chr4:53579416-53579537 (+)	GTGCCCTTTTAAGGTTGACCCAGTGCTTTAAGAGGCTAACACAGAAGGGTAAAGTAAGTCTCCATAAAACCCAGAGAAGAGACTGGAAAGCTCCTCTTTGGATCCTGTCTGGAGTCACAACT	-0.651639	1.76162	-3.10315	0.0215133	0.66904	-3.88821
20504418	MIMAT0003329_st	MIMAT0003329	hsa-miR-411-5p	miRNA	Homo sapiens	chr14:101489677-101489697 (+)	UAGUAGACCGUAUAGCGUACG	-1.07503	2.8822	-3.09935	0.0216169	0.66904	-3.88924
20518925	MIMAT0019064_st	MIMAT0019064	hsa-miR-4525	miRNA	Homo sapiens	chr17:80626157-80626177 (-)	GGGGGGAUGUGCAUGCUGGUU	-0.483867	1.63182	-3.09779	0.0216593	0.66904	-3.88966
20534247	HBII-420_st	HBII-420	HBII-420	CDBox	Homo sapiens	chr1:28905255-28905334 (-)	ACTGGTCCAGGATGAAACCTAATTTGAGTGGACATCCATGGATGAGAAATGCGGATATGGGACTGAGACCAGCTCCTAGG	-0.490588	3.03468	-3.09338	0.0217804	0.66904	-3.89085
20506776	MIMAT0022942_st	MIMAT0022942	hsa-miR-1229-5p	miRNA	Homo sapiens	chr5:179225323-179225346 (-)	GUGGGUAGGGUUUGGGGGAGAGCG	-0.773392	3.70548	-3.07451	0.0223063	0.66904	-3.89596
20536248	MI0014180_st	MI0014180	hsa-mir-3153	stem-loop	Homo sapiens	chr9:91927140-91927221 (+)	GACAAAUUUUAAAUGUCCCUGUCCCCUUCCCCCCAAUUAAAGUAGAUUGGGGGAAAGCGAGUAGGGACAUUUAAAAUUUGUU	0.776858	2.43975	3.05881	0.0227545	0.66904	-3.90024
20504584	MIMAT0018926_st	MIMAT0018926	hsa-miR-378d	miRNA	Homo sapiens	chr4:5925006-5925025 (-) /// chr8:94928307-94928326 (-)	ACUGGACUUGGAGUCAGAAA	-0.460002	6.79082	-3.02699	0.0236934	0.66904	-3.90901
20518835	MIMAT0018977_st	MIMAT0018977	hsa-miR-4455	miRNA	Homo sapiens	chr4:185859575-185859591 (-)	AGGGUGUGUGUGUUUUU	-0.762546	1.48434	-3.01521	0.0240516	0.66904	-3.91228
20525425	MIMAT0027364_st	MIMAT0027364	hsa-miR-6731-3p	miRNA	Homo sapiens	chr1:25245836-25245856 (-)	UCUAUUCCCCACUCUCCCCAG	-0.809946	1.37457	-3.00743	0.0242916	0.66904	-3.91445
20534195	ENSG00000268237_x_st	ENSG00000268237	ENSG00000268237	snoRNA	Homo sapiens	chrHG1497_PATCH:153607891-153608025 (+)	CCGCAGCCAATTAAGCCGACTGAGTTCCTTTCCTCATGGGGACCCAGTGTGCGATGGCTGCACACAGCAGCTTCCTTGGTAGTGTACGCAGCCTGTTGGTTGTATGGGTTGCTCTAAGGGACCTTGGAGACAGGC	-0.640629	5.42496	-3.00463	0.0243785	0.66904	-3.91523
20538235	U70_x_st	U70	U70	HAcaBox	Homo sapiens	chrX:153628622-153628756 (+)	CCGCAGCCAATTAAGCCGACTGAGTTCCTTTCCTCATGGGGACCCAGTGTGCGATGGCTGCACACAGCAGCTTCCTTGGTAGTGTACGCAGCCTGTTGGTTGTATGGGTTGCTCTAAGGGACCTTGGAGACAGGC	-0.640629	5.42496	-3.00463	0.0243785	0.66904	-3.91523
20500797	MIMAT0000460_st	MIMAT0000460	hsa-miR-194-5p	miRNA	Homo sapiens	chr1:220291548-220291569 (-) /// chr11:64658876-64658897 (-)	UGUAACAGCAACUCCAUGUGGA	0.570325	7.77658	2.99084	0.0248118	0.66904	-3.9191
20529132	MIMAT0030415_st	MIMAT0030415	hsa-miR-1273h-5p	miRNA	Homo sapiens	chr16:24214469-24214489 (+)	CUGGGAGGUCAAGGCUGCAGU	-0.784135	2.44661	-2.98515	0.0249928	0.66904	-3.9207
20525454	MIMAT0027393_st	MIMAT0027393	hsa-miR-6746-3p	miRNA	Homo sapiens	chr11:61645688-61645709 (-)	CAGCCGCCGCCUGUCUCCACAG	-0.480254	1.86589	-2.97259	0.0253979	0.66904	-3.92425
20529138	MIMAT0030421_st	MIMAT0030421	hsa-miR-7846-3p	miRNA	Homo sapiens	chr1:12227067-12227087 (+)	CAGCGGAGCCUGGAGAGAAGG	-0.674414	2.27669	-2.96723	0.0255727	0.66904	-3.92577
20534225	HBII-166_st	HBII-166	HBII-166	CDBox	Homo sapiens	chr11:46783939-46784049 (-)	TGTGAGAGTGATGAGTTGCACACTGGTGGAGCCATGGTATCAGGTGATACAGGCACCACTCAGTATCACCCTGGTGACAAAATCAAGTGCACAGGGGCCATCTGACTCACA	-0.550296	3.73051	-2.94637	0.0262663	0.66904	-3.93171
20538288	mgU2-19-30_st	mgU2-19-30	mgU2-19-30	scaRna	Homo sapiens	chr11:93454680-93455032 (+)	CTTTCTGAGATCTGCTTTTAGTGAAGTGGATCAATGATGAAACTAGCCAAATCTGAGCATCAGAAGTCTTTCCAGTCTACCTGATGCATGATCTCTACAGTTCTGAGAAGCAAAACTATAAAACAATGTAAAACAATAAGGGCATATGTCTGGTGTGTGTGTGTGTGTGTGTGTGTGTGTGTGTGTGTACGCACATGTGTTTATAAAGATAACAGCTGTAGGAATGAATGAGATTGAGGGTGGGGGGGTGCGTATGTATGTCTATGAAAGCCTAATCATTTCTGGGCAATGATGAAAAGGTTTTACTACTGATCTTTGTAACTATGATGGTTTCTACACTTGACCTGAGCTCA	-0.530623	1.73865	-2.93576	0.0266269	0.66904	-3.93475
20519527	MIMAT0019809_st	MIMAT0019809	hsa-miR-4708-5p	miRNA	Homo sapiens	chr14:65801873-65801893 (-)	AGAGAUGCCGCCUUGCUCCUU	0.690742	2.04902	2.93235	0.0267442	0.66904	-3.93573
20500188	MIMAT0000100_st	MIMAT0000100	hsa-miR-29b-3p	miRNA	Homo sapiens	chr1:207975795-207975817 (-) /// chr7:130562226-130562248 (-)	UAGCACCAUUUGAAAUCAGUGUU	-1.21634	4.08609	-2.90535	0.0276909	0.66904	-3.94353
20503875	MIMAT0004773_st	MIMAT0004773	hsa-miR-500a-5p	miRNA	Homo sapiens	chrX:49773051-49773073 (+)	UAAUCCUUGCUACCUGGGUGAGA	-0.680165	6.63026	-2.89611	0.0280228	0.66904	-3.94622
20526861	MIMAT0028211_st	MIMAT0028211	hsa-miR-7150	miRNA	Homo sapiens	chr9:126247863-126247880 (-)	CUGGCAGGGGGAGAGGUA	-0.924513	4.30643	-2.89174	0.0281817	0.66904	-3.9475
20534245	HBII-382_s_st	HBII-382	HBII-382	scaRna	Homo sapiens	chr1:109643155-109643236 (+)	GCTCAGAAGTGATGAATTGATCAGATAGACGAGGCCGGGCTTGTCCCCGGCCACTGATTATCGAGGCGATTCTGATCTGGGC	-0.557837	4.94741	-2.89165	0.0281849	0.66904	-3.94752
20538289	mgU2-25-61_s_st	mgU2-25-61	mgU2-25-61	scaRna	Homo sapiens	chr1:109642815-109643234 (+)	GTTTTAGGGAGGGAGAGCGGCCTGGGTCCTGGGTGTTGTGTGCGGAGCTGTGGCGTCGCGTGTGAGGCGCGTGCAGGGTGAGTGTGAGTGGACGCGTGAGTGTGTGAGTGTGCGCGCTTGGAGCGTGTTAGGCGAGTGCGTGCGCCCACCCCTGCGCCCCTCCTCCCGCTTACACTTTGATCTTATTTGATCGGATCGTGACCCCAGCCCCGCCGGGCCGACCCGAAATGAAAAGCTCTCCTCCTGCGAAGCCCCCTCGGGGCGCTGTGCAGCGAGGCCCCTTAGGCGGCGGCCACGCTGTGGTCCCCGAGGTCCCGGAGCTGGCCCTGCGGGGCCCGGCGCTCAGAAGTGATGAATTGATCAGATAGACGAGGCCGGGCTTGTCCCCGGCCACTGATT…	-0.557837	4.94741	-2.89165	0.0281849	0.66904	-3.94752
20503108	MIMAT0002178_st	MIMAT0002178	hsa-miR-487a-3p	miRNA	Homo sapiens	chr14:101518831-101518852 (+)	AAUCAUACAGGGACAUCCAGUU	-0.763445	2.92873	-2.86264	0.029263	0.66904	-3.95604
20506839	MIMAT0022721_st	MIMAT0022721	hsa-miR-1247-3p	miRNA	Homo sapiens	chr14:102026663-102026686 (-)	CCCCGGGAACGUCGAGACUGGAGC	-0.634305	3.80337	-2.82578	0.0306979	0.66904	-3.96701
20538213	U59B_st	U59B	U59B	CDBox	Homo sapiens	chr12:57037464-57037538 (-)	TATTCCTCACTGATGAGTACGTTCTGACTTTCGTTCTTCTGAGTTTGCTGAAGCCAGATGCAATTTCTGAGAAGG	-0.462456	8.00575	-2.8084	0.0314003	0.66904	-3.97223
20538173	U38B_st	U38B	U38B	CDBox	Homo sapiens	chr1:45244062-45244130 (+)	TCTCAGTGATGAAAACTTTGTCCAGTTCTGCTACTGACAGTAAGTGAAGATAAAGTGTGTCTGAGGAGA	-0.574621	7.06476	-2.80654	0.0314767	0.66904	-3.97279
20532829	ENSG00000201009_s_st	ENSG00000201009	ENSG00000201009	snoRNA	Homo sapiens	chr7:132437783-132437886 (+)	TGCTGGAGTGATGAAAAAGTATCTTCAGGTGTGGCTGTGGCCACCTTGGCCACCTGTGTGTCACTTGCCAATGCAAGGACTTGTCATAGTTACACTGACTGTTA	-0.530053	6.44503	-2.79979	0.0317551	0.66904	-3.97483
20538187	U46_s_st	U46	U46	CDBox	Homo sapiens	chr1:45242164-45242261 (+)	GTAGGGTGATGAAAAAGAATCCTTAGGCGTGGTTGTGGCCGTCTTGGTCACCTGTGTGCCACTTGCCAATGCAAGGACTTGTCATAGTTACACTGACT	-0.530053	6.44503	-2.79979	0.0317551	0.66904	-3.97483
20534209	HBI-100_st	HBI-100	HBI-100	HAcaBox	Homo sapiens	chr1:175937533-175937676 (-)	AATGGAAGCTGCTGGAACCAGCCATGTGGACAAATGAAAAAATGCCTTTTGTCTACAGATTGCAGCGATCCTACATAAATATATGGAGGTCTCTGTCTGGCTTAGGACAGCTGGCTAAGTCTGATCGTTCCCCTCCGTACAGCC	-0.6009	1.72627	-2.79577	0.0319221	0.66904	-3.97604
20526176	MIMAT0028115_st	MIMAT0028115	hsa-miR-7109-5p	miRNA	Homo sapiens	chr22:32017492-32017512 (-)	CUGGGGGGAGGAGACCCUGCU	-0.789063	3.08724	-2.79484	0.0319609	0.66904	-3.97632
20538171	U37_st	U37	U37	CDBox	Homo sapiens	chr19:3982505-3982570 (-)	ATTCGTGATGACTGATCATTTCTTCACTTTGACCAGATGTCTACTGAAGAAAGCCTGCGTCTGAGG	-0.451337	8.24845	-2.76441	0.0332576	0.66904	-3.98559
20525644	MIMAT0027583_st	MIMAT0027583	hsa-miR-6840-3p	miRNA	Homo sapiens	chr7:99954319-99954340 (+)	GCCCAGGACUUUGUGCGGGGUG	0.850133	2.32355	2.74329	0.0341907	0.66904	-3.99208
20537265	MI0021259_st	MI0021259	hsa-mir-6125	stem-loop	Homo sapiens	chr12:62654140-62654235 (+)	GCUCUGGGGCGUGCCGCCGCCGUCGCUGCCACCUCCCCUACCGCUAGUGGAAGAAGAUGGCGGAAGGCGGAGCGGCGGAUCUGGACACCCAGCGGU	-0.635801	2.89397	-2.73387	0.0346163	0.66904	-3.995
20501296	MIMAT0004701_st	MIMAT0004701	hsa-miR-338-5p	miRNA	Homo sapiens	chr17:79099723-79099744 (-)	AACAAUAUCCUGGUGCUGAGUG	-0.975585	1.86444	-2.73316	0.0346487	0.66904	-3.99522
20528493	MIMAT0029782_st	MIMAT0029782	hsa-miR-7641	miRNA	Homo sapiens	chr11:104123325-104123343 (+)	UUGAUCUCGGAAGCUAAGC	-0.714609	10.7294	-2.73297	0.0346574	0.66904	-3.99528
20517830	MIMAT0017999_st	MIMAT0017999	hsa-miR-3619-5p	miRNA	Homo sapiens	chr22:46486939-46486960 (+)	UCAGCAGGCAGGCUGGUGCAGC	0.699067	3.40512	2.73207	0.0346981	0.66904	-3.99556
20523007	MIMAT0023700_st	MIMAT0023700	hsa-miR-6075	miRNA	Homo sapiens	chr5:1510882-1510902 (-)	ACGGCCCAGGCGGCAUUGGUG	-0.59441	3.22001	-2.7214	0.0351879	0.66904	-3.99887
20534337	HBII-99_st	HBII-99	HBII-99	CDBox	Homo sapiens	chr20:47897220-47897309 (+)	GCCTTTGCAGCTGATGATACAGCTTCTTTCCCCATCAGATCGACCCTGTTGATCTCTACACTATTGGCCAGTTTTGTCTGATGCATTGGC	-0.771327	4.92271	-2.72134	0.0351906	0.66904	-3.99889
20506837	MIMAT0005898_st	MIMAT0005898	hsa-miR-1246	miRNA	Homo sapiens	chr2:177465752-177465770 (-)	AAUGGAUUUUUGGAGCAGG	-0.892598	6.85778	-2.70743	0.0358409	0.66904	-4.00323
20500461	MIMAT0022693_st	MIMAT0022693	hsa-miR-204-3p	miRNA	Homo sapiens	chr9:73424909-73424929 (-)	GCUGGGAAGGCAAAGGGACGU	-0.705128	2.67212	-2.70418	0.0359945	0.66904	-4.00424
20525541	MIMAT0027480_st	MIMAT0027480	hsa-miR-6790-5p	miRNA	Homo sapiens	chr19:6392972-6392994 (-)	GUGAGUGUGGAUUUGGCGGGGUU	0.578134	4.96344	2.70273	0.036063	0.66904	-4.0047
20500445	MIMAT0004558_st	MIMAT0004558	hsa-miR-181a-2-3p	miRNA	Homo sapiens	chr9:127454797-127454818 (+)	ACCACUGACCGUUGACUGUACC	-0.663052	4.38757	-2.69521	0.0364223	0.66904	-4.00706
20503878	MIMAT0004774_st	MIMAT0004774	hsa-miR-501-3p	miRNA	Homo sapiens	chrX:49774380-49774401 (+)	AAUGCACCCGGGCAAGGAUUCU	-0.576725	6.63729	-2.67704	0.0373059	0.66904	-4.01278
20500159	MIMAT0004502_st	MIMAT0004502	hsa-miR-28-3p	miRNA	Homo sapiens	chr3:188406622-188406643 (+)	CACUAGAUUGUGAGCUCCUGGA	-0.544003	7.57472	-2.66377	0.0379653	0.66904	-4.01699
20500725	MIMAT0004589_st	MIMAT0004589	hsa-miR-30b-3p	miRNA	Homo sapiens	chr8:135812775-135812796 (-)	CUGGGAGGUGGAUGUUUACUUC	-1.10687	2.83399	-2.65874	0.0382186	0.66904	-4.01858
20533559	ENSG00000238852_st	ENSG00000238852	ENSG00000238852	snoRNA	Homo sapiens	chr2:223562615-223562719 (-)	GTCCTTCTGTAGTTCATGAGCGTGAAGATTGGGTGCTCACGGGCACATGTGAAATGTGCCACCCTCTGAACCTTGTTACAACATCGGCACATTACCCATCTGACC	0.486737	2.98115	2.64438	0.038952	0.66904	-4.02316
20503907	MIMAT0002888_st	MIMAT0002888	hsa-miR-532-5p	miRNA	Homo sapiens	chrX:49767773-49767794 (+)	CAUGCCUUGAGUGUAGGACCGU	-0.451059	8.20743	-2.64368	0.038988	0.66904	-4.02339
20532687	ACA50_st	ACA50	ACA50	HAcaBox	Homo sapiens	chr16:58593700-58593835 (-)	AAGCACTGCCTTTGAACCTGATGTGTCTTGTTTGTAGCTTCACGGGCCAAGCAACAGTGCTAGAGCATAACGACTTGTTATAACTGGGGCTCTTCAGCTCTCAACTGAACTGCTCTTTTAAAAACAAGGTACATTT	-0.451952	1.45577	-2.63296	0.0395455	0.66904	-4.02682
20500741	MIMAT0004595_st	MIMAT0004595	hsa-miR-135a-3p	miRNA	Homo sapiens	chr3:52328248-52328269 (-)	UAUAGGGAUUGGAGCCGUGGCG	0.495595	1.78683	2.63179	0.039607	0.66904	-4.0272
20525383	MIMAT0025844_st	MIMAT0025844	hsa-miR-6716-5p	miRNA	Homo sapiens	chr11:118514733-118514752 (+)	UGGGAAUGGGGGUAAGGGCC	-0.506235	2.55205	-2.62903	0.039752	0.66904	-4.02808
20519518	MIMAT0019799_st	MIMAT0019799	hsa-miR-4701-3p	miRNA	Homo sapiens	chr12:49165763-49165782 (-)	AUGGGUGAUGGGUGUGGUGU	-0.605008	3.14051	-2.61597	0.0404469	0.66904	-4.03229
20500143	MIMAT0004495_st	MIMAT0004495	hsa-miR-22-5p	miRNA	Homo sapiens	chr17:1617246-1617267 (-)	AGUUCUUCAGUGGCAAGCUUUA	-1.09093	4.09284	-2.5992	0.0413583	0.66904	-4.03773
20500724	MIMAT0000420_st	MIMAT0000420	hsa-miR-30b-5p	miRNA	Homo sapiens	chr8:135812813-135812834 (-)	UGUAAACAUCCUACACUCAGCU	-0.414849	8.52667	-2.599	0.0413696	0.66904	-4.03779
20518783	MIMAT0018927_st	MIMAT0018927	hsa-miR-378e	miRNA	Homo sapiens	chr5:169455549-169455567 (+)	ACUGGACUUGGAGUCAGGA	-0.541302	4.57988	-2.59713	0.0414721	0.66904	-4.0384
20503880	MIMAT0004775_st	MIMAT0004775	hsa-miR-502-3p	miRNA	Homo sapiens	chrX:49779257-49779278 (+)	AAUGCACCUGGGCAAGGAUUCA	-0.486335	7.57919	-2.59139	0.0417901	0.66904	-4.04026
20536041	MI0012488_st	MI0012488	hsa-mir-711	stem-loop	Homo sapiens	chr3:48616335-48616410 (-)	ACUGACUUUGAGUCUCUCCUCAGGGUGCUGCAGGCAAAGCUGGGGACCCAGGGAGAGACGUAAGUGAGGGGAGAUG	-0.445395	4.97069	-2.57016	0.0429886	0.66904	-4.04721
20500729	MIMAT0000422_st	MIMAT0000422	hsa-miR-124-3p	miRNA	Homo sapiens	chr20:61809904-61809923 (+) /// chr8:9760911-9760930 (-) /// chr8:65291767-65291786 (+)	UAAGGCACGCGGUGAAUGCC	-0.639289	1.41571	-2.5687	0.0430724	0.66904	-4.04768
20504323	MIMAT0003256_st	MIMAT0003256	hsa-miR-589-3p	miRNA	Homo sapiens	chr7:5535465-5535488 (-)	UCAGAACAAAUGCCGGUUCCCAGA	-0.918964	2.21544	-2.55021	0.0441479	0.66904	-4.05377
20518788	MIMAT0018932_st	MIMAT0018932	hsa-miR-378f	miRNA	Homo sapiens	chr1:24255611-24255630 (+)	ACUGGACUUGGAGCCAGAAG	-0.446006	8.30263	-2.54443	0.0444898	0.66904	-4.05568
20503877	MIMAT0002872_st	MIMAT0002872	hsa-miR-501-5p	miRNA	Homo sapiens	chrX:49774343-49774364 (+)	AAUCCUUUGUCCCUGGGUGAGA	-0.916378	5.16534	-2.53652	0.0449624	0.66904	-4.0583
20538215	U61_st	U61	U61	CDBox	Homo sapiens	chrX:135961358-135961430 (-)	GCTATGATGAATTTGATTGCATTGATCGTCTGACATGATAATGTATTTTTGTCCTCTAAGAAGTTCTGAGCTT	-0.633201	5.20053	-2.53387	0.0451219	0.66904	-4.05918
20532721	ACA8_x_st	ACA8	ACA8	HAcaBox	Homo sapiens	chr11:93465527-93465665 (-)	TGCACTGCATGGTATCTGCACTCAGCAGTTTACACCTGCTAGGGTGTTCAAAGGTCAGTGCTATAGAAATTCAGTATCTGGCATCGTTGGTTTTCTTGGCTTTGTGCTTGTTAAACCTGGTATTTCTACTGATACAGTA	-0.904738	3.50454	-2.52879	0.0454294	0.66904	-4.06087
20517748	MIMAT0016919_st	MIMAT0016919	hsa-miR-4292	miRNA	Homo sapiens	chr9:139725448-139725465 (+)	CCCCUGGGCCGGCCUUGG	-0.519262	1.79761	-2.50483	0.0469102	0.66904	-4.06887
20534298	HBII-55_st	HBII-55	HBII-55	CDBox	Homo sapiens	chr20:2634858-2634932 (+)	TTGCAGTGATGACTTGCGAATCAAATCTGTCAATCCCCTGAGTGCAATCACTGATGTCTCCATGTCTCTGAGCAA	-0.561902	7.42357	-2.50203	0.0470867	0.66904	-4.06981
20538278	U97_st	U97	U97	CDBox	Homo sapiens	chr11:10823014-10823155 (-)	TTGCCCGATGATTATAAAAAGACGCGTTATTAAGAGGACTTTATGCTGGAGTTCTTGACGTTTTTCTCTCTTTTCTATACTTCTTTTTCTTTCTTTGAATGTCCAGCGTCCTGTGAGCGAAGATTATGAGATATGAGGGCAA	-0.566483	4.03989	-2.50163	0.0471122	0.66904	-4.06994
20524034	MIMAT0024597_st	MIMAT0024597	hsa-miR-6124	miRNA	Homo sapiens	chr11:12185239-12185258 (+)	GGGAAAAGGAAGGGGGAGGA	0.434448	1.60962	2.49264	0.0476833	0.66904	-4.07296
20500120	MIMAT0004484_st	MIMAT0004484	hsa-let-7d-3p	miRNA	Homo sapiens	chr9:96941177-96941198 (+)	CUAUACGACCUGCUGCCUUUCU	-1.02751	2.49491	-2.48517	0.0481637	0.66904	-4.07548
20525521	MIMAT0027460_st	MIMAT0027460	hsa-miR-6780a-5p	miRNA	Homo sapiens	chr17:40860142-40860164 (-)	UUGGGAGGGAAGACAGCUGGAGA	-0.500788	2.01209	-2.48133	0.0484125	0.66904	-4.07678
20501036	MIMAT0000617_st	MIMAT0000617	hsa-miR-200c-3p	miRNA	Homo sapiens	chr12:7072905-7072927 (+)	UAAUACUGCCGGGUAAUGAUGGA	-0.382768	6.89514	-2.48113	0.0484253	0.66904	-4.07684
20518874	MIMAT0019015_st	MIMAT0019015	hsa-miR-4481	miRNA	Homo sapiens	chr10:12695180-12695196 (-)	GGAGUGGGCUGGUGGUU	-0.494471	1.9532	-2.47064	0.0491127	0.66904	-4.0804
