# Supplementary material for: Functional and Transcriptomic Characterization of Peritoneal Immune-Modulation by Addition of Alanyl-Glutamine to Dialysis Fluid
Source: Sci Rep. 2017 Jul 24;7:6229. doi: 10.1038/s41598-017-05872-2 (PMC5524796; doi:10.1038/s41598-017-05872-2)
Supplement: Supplementary file 4 — Supplementary Table 4 [file 41598_2017_5872_MOESM4_ESM.xls]

## Sheet: Supplemental Table 4 - interact
miRNA_ID	miRNA_Symbol	miRNA_Expr Log Ratio	Source	mRNA_ID	mRNA_Symbol	mRNA_Expr Log Ratio	Pathway	Gene in Pathway
MIMAT0004507	miR-92a-1-5p	-1.432	TargetScan Human	SEMA6D	SEMA6D	0.73	Axonal Guidance Signaling	YES
MIMAT0019855	miR-4732-5p	-1.276	TargetScan Human	SEMA3D	SEMA3D	1.148	Axonal Guidance Signaling	YES
MIMAT0022727	miR-1307-5p	-1.25	TargetScan Human	NFATC2	NFATC2	0.765	April Mediated Signaling,Axonal Guidance Signaling,B Cell Activating Factor Signaling,B Cell Receptor Signaling,Calcium Signaling,Calcium-induced T Lymphocyte Apoptosis,CD28 Signaling in T Helper Cells,fMLP Signaling in Neutrophils,Glucocorticoid Receptor Signaling,Gαq Signaling,iCOS-iCOSL Signaling in T Helper Cells,IL-4 Signaling,Netrin Signaling,Phospholipase C Signaling,PI3K Signaling in B Ly…	YES
MIMAT0000100	miR-29b-3p	-1.216	TargetScan Human	ADAMTS9	ADAMTS9	0.599	Axonal Guidance Signaling	YES
MIMAT0000100	miR-29b-3p	-1.216	TargetScan Human	ADH1B	ADH1B	0.567	Ethanol Degradation II,Noradrenaline and Adrenaline Degradation,Serotonin Degradation	YES
MIMAT0000100	miR-29b-3p	-1.216	TargetScan Human,miRecords	COL5A3	COL5A3	0.773	Atherosclerosis Signaling,Dendritic Cell Maturation,Hepatic Fibrosis / Hepatic Stellate Cell Activation,Intrinsic Prothrombin Activation Pathway	YES
MIMAT0000100	miR-29b-3p	-1.216	TargetScan Human	COL6A3	COL6A3	0.683	Hepatic Fibrosis / Hepatic Stellate Cell Activation,TR/RXR Activation	YES
MIMAT0000100	miR-29b-3p	-1.216	TargetScan Human	IL1RL1	IL1RL1	1.137	Granulocyte Adhesion and Diapedesis,Hepatic Cholestasis,Hepatic Fibrosis / Hepatic Stellate Cell Activation,IL-10 Signaling,IL-6 Signaling,LPS/IL-1 Mediated Inhibition of RXR Function,LXR/RXR Activation,p38 MAPK Signaling,PPAR Signaling,PPARα/RXRα Activation,Role of Macrophages, Fibroblasts and Endothelial Cells in Rheumatoid Arthritis,Role of Osteoblasts, Osteoclasts and Chondrocytes in Rheumato…	YES
MIMAT0000100	miR-29b-3p	-1.216	TargetScan Human	PDGFRB	PDGFRB	0.589	3-phosphoinositide Biosynthesis,Glioblastoma Multiforme Signaling,Glioma Signaling,Hepatic Fibrosis / Hepatic Stellate Cell Activation,Human Embryonic Stem Cell Pluripotency,NF-κB Signaling,PAK Signaling,PDGF Signaling,PPAR Signaling,PTEN Signaling,Regulation of the Epithelial-Mesenchymal Transition Pathway,Sphingosine-1-phosphate Signaling,STAT3 Pathway,Superpathway of Inositol Phosphate Compoun…	YES
MIMAT0000100	miR-29b-3p	-1.216	TargetScan Human	RGS16	RGS16	0.72	G-Protein Coupled Receptor Signaling,Gαq Signaling	YES
MIMAT0027501	miR-6800-3p	-1.137	TargetScan Human	RGS16	RGS16	0.72	G-Protein Coupled Receptor Signaling,Gαq Signaling	YES
MIMAT0004498	miR-25-5p	-1.111	TargetScan Human	SEMA6D	SEMA6D	0.73	Axonal Guidance Signaling	YES
MIMAT0004589	miR-1273h-5p	-1.107	TargetScan Human	ALOX15	ALOX15	0.674	Atherosclerosis Signaling,Docosahexaenoic Acid (DHA) Signaling,Eicosanoid Signaling,IL-12 Signaling and Production in Macrophages	YES
MIMAT0004589	miR-1273h-5p	-1.107	TargetScan Human	CD34	CD34	0.71	Agranulocyte Adhesion and Diapedesis	YES
MIMAT0004589	miR-1273h-5p	-1.107	TargetScan Human	FZD8	FZD8	0.895	Adipogenesis pathway,Axonal Guidance Signaling,Basal Cell Carcinoma Signaling,Colorectal Cancer Metastasis Signaling,Factors Promoting Cardiogenesis in Vertebrates,Glioblastoma Multiforme Signaling,Human Embryonic Stem Cell Pluripotency,Molecular Mechanisms of Cancer,Mouse Embryonic Stem Cell Pluripotency,Ovarian Cancer Signaling,PCP pathway,Regulation of the Epithelial-Mesenchymal Transition Pat…	YES
MIMAT0004589	miR-1273h-5p	-1.107	TargetScan Human	RGS4	RGS4	0.615	cAMP-mediated signaling,G-Protein Coupled Receptor Signaling,Gαi Signaling,Gαq Signaling	YES
MIMAT0004589	miR-1273h-5p	-1.107	TargetScan Human	THBS1	THBS1	1.18	Bladder Cancer Signaling,Inhibition of Angiogenesis by TSP1,p53 Signaling	YES
MIMAT0004495	miR-22-5p	-1.091	TargetScan Human	SEMA3D	SEMA3D	1.148	Axonal Guidance Signaling	YES
MIMAT0004484	let-7d-3p	-1.028	TargetScan Human	IL1RL1	IL1RL1	1.137	Granulocyte Adhesion and Diapedesis,Hepatic Cholestasis,Hepatic Fibrosis / Hepatic Stellate Cell Activation,IL-10 Signaling,IL-6 Signaling,LPS/IL-1 Mediated Inhibition of RXR Function,LXR/RXR Activation,p38 MAPK Signaling,PPAR Signaling,PPARα/RXRα Activation,Role of Macrophages, Fibroblasts and Endothelial Cells in Rheumatoid Arthritis,Role of Osteoblasts, Osteoclasts and Chondrocytes in Rheumato…	YES
MIMAT0000457	miR-188-5p	-1.003	TargetScan Human	PTGER3	PTGER3	0.447	cAMP-mediated signaling,Colorectal Cancer Metastasis Signaling,Eicosanoid Signaling,G-Protein Coupled Receptor Signaling,Gαi Signaling	YES
MIMAT0002174	miR-344a-5p	-0.978	TargetScan Human	NFATC2	NFATC2	0.765	April Mediated Signaling,Axonal Guidance Signaling,B Cell Activating Factor Signaling,B Cell Receptor Signaling,Calcium Signaling,Calcium-induced T Lymphocyte Apoptosis,CD28 Signaling in T Helper Cells,fMLP Signaling in Neutrophils,Glucocorticoid Receptor Signaling,Gαq Signaling,iCOS-iCOSL Signaling in T Helper Cells,IL-4 Signaling,Netrin Signaling,Phospholipase C Signaling,PI3K Signaling in B Ly…	YES
MIMAT0002174	miR-344a-5p	-0.978	TargetScan Human	RGS16	RGS16	0.72	G-Protein Coupled Receptor Signaling,Gαq Signaling	YES
MIMAT0004701	miR-338-5p	-0.976	TargetScan Human	CTGF	CTGF	0.663	Hepatic Fibrosis / Hepatic Stellate Cell Activation,IGF-1 Signaling,Role of Tissue Factor in Cancer	YES
MIMAT0004701	miR-338-5p	-0.976	TargetScan Human	IGFBP1	IGFBP1	0.88	Estrogen Receptor Signaling,IGF-1 Signaling,PXR/RXR Activation,VDR/RXR Activation	YES
MIMAT0004701	miR-338-5p	-0.976	TargetScan Human	TNFAIP6	TNFAIP6	0.772	IL-6 Signaling	YES
MIMAT0000270	miR-181a-1-3p	-0.974	TargetScan Human	CD34	CD34	0.71	Agranulocyte Adhesion and Diapedesis	YES
MIMAT0025463	miR-6503-3p	-0.949	TargetScan Human	PTGER3	PTGER3	0.447	cAMP-mediated signaling,Colorectal Cancer Metastasis Signaling,Eicosanoid Signaling,G-Protein Coupled Receptor Signaling,Gαi Signaling	YES
MIMAT0028211	miR-7150	-0.925	TargetScan Human	RGS4	RGS4	0.615	cAMP-mediated signaling,G-Protein Coupled Receptor Signaling,Gαi Signaling,Gαq Signaling	YES
MIMAT0003256	miR-589-3p	-0.919	TargetScan Human	IGFBP1	IGFBP1	0.88	Estrogen Receptor Signaling,IGF-1 Signaling,PXR/RXR Activation,VDR/RXR Activation	YES
MIMAT0005898	miR-1246	-0.893	TargetScan Human	PTGER3	PTGER3	0.447	cAMP-mediated signaling,Colorectal Cancer Metastasis Signaling,Eicosanoid Signaling,G-Protein Coupled Receptor Signaling,Gαi Signaling	YES
MIMAT0018929	miR-4417	-0.884	TargetScan Human	GLI3	GLI3	0.701	Axonal Guidance Signaling,Basal Cell Carcinoma Signaling,Corticotropin Releasing Hormone Signaling,Protein Kinase A Signaling,Sonic Hedgehog Signaling	YES
MIMAT0018929	miR-4417	-0.884	TargetScan Human	MAOB	MAOB	0.668	Dopamine Degradation,Dopamine Receptor Signaling,LPS/IL-1 Mediated Inhibition of RXR Function,Melatonin Degradation II,Mitochondrial Dysfunction,Noradrenaline and Adrenaline Degradation,Phenylalanine Degradation IV (Mammalian, via Side Chain),Putrescine Degradation III,Serotonin Degradation,Serotonin Receptor Signaling,Superpathway of Melatonin Degradation,Tryptophan Degradation X (Mammalian, via…	YES
MIMAT0018929	miR-4417	-0.884	TargetScan Human	RGS4	RGS4	0.615	cAMP-mediated signaling,G-Protein Coupled Receptor Signaling,Gαi Signaling,Gαq Signaling	YES
MIMAT0004570	miR-223-5p	-0.844	TargetScan Human	ADH1B	ADH1B	0.567	Ethanol Degradation II,Noradrenaline and Adrenaline Degradation,Serotonin Degradation	YES
MIMAT0004570	miR-223-5p	-0.844	TargetScan Human	RGS4	RGS4	0.615	cAMP-mediated signaling,G-Protein Coupled Receptor Signaling,Gαi Signaling,Gαq Signaling	YES
MIMAT0023711	miR-377-5p	-0.823	TargetScan Human	PTGER3	PTGER3	0.447	cAMP-mediated signaling,Colorectal Cancer Metastasis Signaling,Eicosanoid Signaling,G-Protein Coupled Receptor Signaling,Gαi Signaling	YES
MIMAT0023711	miR-377-5p	-0.823	TargetScan Human	TNF	TNF	-0.736	14-3-3-mediated Signaling,Activation of IRF by Cytosolic Pattern Recognition Receptors,Acute Phase Response Signaling,Adipogenesis pathway,Agranulocyte Adhesion and Diapedesis,Airway Inflammation in Asthma,Airway Pathology in Chronic Obstructive Pulmonary Disease,Allograft Rejection Signaling,Altered T Cell and B Cell Signaling in Rheumatoid Arthritis,Antioxidant Action of Vitamin C,Apoptosis Sig…	YES
MIMAT0022713	let-7f-2-3p	-0.822	TargetScan Human	IL1RL1	IL1RL1	1.137	Granulocyte Adhesion and Diapedesis,Hepatic Cholestasis,Hepatic Fibrosis / Hepatic Stellate Cell Activation,IL-10 Signaling,IL-6 Signaling,LPS/IL-1 Mediated Inhibition of RXR Function,LXR/RXR Activation,p38 MAPK Signaling,PPAR Signaling,PPARα/RXRα Activation,Role of Macrophages, Fibroblasts and Endothelial Cells in Rheumatoid Arthritis,Role of Osteoblasts, Osteoclasts and Chondrocytes in Rheumato…	YES
MIMAT0022713	let-7f-2-3p	-0.822	TargetScan Human	WT1	WT1	0.608	p53 Signaling,VDR/RXR Activation	YES
MIMAT0027364	miR-6731-3p	-0.81	TargetScan Human	SERPINE1	SERPINE1	0.785	Acute Phase Response Signaling,Coagulation System,Glucocorticoid Receptor Signaling,Hepatic Fibrosis / Hepatic Stellate Cell Activation,HMGB1 Signaling,TGF-β Signaling	YES
MIMAT0027364	miR-6731-3p	-0.81	TargetScan Human	THBS1	THBS1	1.18	Bladder Cancer Signaling,Inhibition of Angiogenesis by TSP1,p53 Signaling	YES
MIMAT0028115	miR-6980-5p	-0.789	TargetScan Human	ALDH1A1	ALDH1A1	0.553	Aryl Hydrocarbon Receptor Signaling,Dopamine Degradation,Ethanol Degradation II,Ethanol Degradation IV,Fatty Acid α-oxidation,Histamine Degradation,LPS/IL-1 Mediated Inhibition of RXR Function,Noradrenaline and Adrenaline Degradation,Oxidative Ethanol Degradation III,Putrescine Degradation III,PXR/RXR Activation,RAR Activation,Retinoate Biosynthesis I,Serotonin Degradation,Tryptophan Degradation …	YES
MIMAT0028115	miR-6980-5p	-0.789	TargetScan Human	CD34	CD34	0.71	Agranulocyte Adhesion and Diapedesis	YES
MIMAT0028115	miR-6980-5p	-0.789	TargetScan Human	COL5A3	COL5A3	0.773	Atherosclerosis Signaling,Dendritic Cell Maturation,Hepatic Fibrosis / Hepatic Stellate Cell Activation,Intrinsic Prothrombin Activation Pathway	YES
MIMAT0028115	miR-6980-5p	-0.789	TargetScan Human	NFATC2	NFATC2	0.765	April Mediated Signaling,Axonal Guidance Signaling,B Cell Activating Factor Signaling,B Cell Receptor Signaling,Calcium Signaling,Calcium-induced T Lymphocyte Apoptosis,CD28 Signaling in T Helper Cells,fMLP Signaling in Neutrophils,Glucocorticoid Receptor Signaling,Gαq Signaling,iCOS-iCOSL Signaling in T Helper Cells,IL-4 Signaling,Netrin Signaling,Phospholipase C Signaling,PI3K Signaling in B Ly…	YES
MIMAT0028115	miR-6980-5p	-0.789	TargetScan Human	SEMA6D	SEMA6D	0.73	Axonal Guidance Signaling	YES
MIMAT0028115	miR-6980-5p	-0.789	TargetScan Human	SERPINE1	SERPINE1	0.785	Acute Phase Response Signaling,Coagulation System,Glucocorticoid Receptor Signaling,Hepatic Fibrosis / Hepatic Stellate Cell Activation,HMGB1 Signaling,TGF-β Signaling	YES
MIMAT0019019	miR-4485-3p	-0.788	TargetScan Human	JAG1	JAG1	0.465	Notch Signaling,Regulation of the Epithelial-Mesenchymal Transition Pathway,Th1 and Th2 Activation Pathway,Th2 Pathway	YES
MIMAT0022942	miR-1229-5p	-0.773	TargetScan Human	ALDH1A1	ALDH1A1	0.553	Aryl Hydrocarbon Receptor Signaling,Dopamine Degradation,Ethanol Degradation II,Ethanol Degradation IV,Fatty Acid α-oxidation,Histamine Degradation,LPS/IL-1 Mediated Inhibition of RXR Function,Noradrenaline and Adrenaline Degradation,Oxidative Ethanol Degradation III,Putrescine Degradation III,PXR/RXR Activation,RAR Activation,Retinoate Biosynthesis I,Serotonin Degradation,Tryptophan Degradation …	YES
MIMAT0022942	miR-1229-5p	-0.773	TargetScan Human	PTGER3	PTGER3	0.447	cAMP-mediated signaling,Colorectal Cancer Metastasis Signaling,Eicosanoid Signaling,G-Protein Coupled Receptor Signaling,Gαi Signaling	YES
MIMAT0022942	miR-1229-5p	-0.773	TargetScan Human	SEMA6D	SEMA6D	0.73	Axonal Guidance Signaling	YES
MIMAT0004952	miR-665	-0.744	TargetScan Human	NFATC2	NFATC2	0.765	April Mediated Signaling,Axonal Guidance Signaling,B Cell Activating Factor Signaling,B Cell Receptor Signaling,Calcium Signaling,Calcium-induced T Lymphocyte Apoptosis,CD28 Signaling in T Helper Cells,fMLP Signaling in Neutrophils,Glucocorticoid Receptor Signaling,Gαq Signaling,iCOS-iCOSL Signaling in T Helper Cells,IL-4 Signaling,Netrin Signaling,Phospholipase C Signaling,PI3K Signaling in B Ly…	YES
MIMAT0029782	miR-7641	-0.715	TargetScan Human	JAG1	JAG1	0.465	Notch Signaling,Regulation of the Epithelial-Mesenchymal Transition Pathway,Th1 and Th2 Activation Pathway,Th2 Pathway	YES
MIMAT0022693	miR-204-3p	-0.705	TargetScan Human	ADH1B	ADH1B	0.567	Ethanol Degradation II,Noradrenaline and Adrenaline Degradation,Serotonin Degradation	YES
MIMAT0022693	miR-204-3p	-0.705	TargetScan Human	COL6A3	COL6A3	0.683	Hepatic Fibrosis / Hepatic Stellate Cell Activation,TR/RXR Activation	YES
MIMAT0022693	miR-204-3p	-0.705	TargetScan Human	RGS16	RGS16	0.72	G-Protein Coupled Receptor Signaling,Gαq Signaling	YES
MIMAT0003340	miR-542-5p	-0.683	TargetScan Human	RGS16	RGS16	0.72	G-Protein Coupled Receptor Signaling,Gαq Signaling	YES
MIMAT0004558	miR-181a-2-3p	-0.663	TargetScan Human	CTGF	CTGF	0.663	Hepatic Fibrosis / Hepatic Stellate Cell Activation,IGF-1 Signaling,Role of Tissue Factor in Cancer	YES
MIMAT0018089	miR-3667-5p	-0.655	TargetScan Human	CCL2	CCL2	-0.633	Agranulocyte Adhesion and Diapedesis,Atherosclerosis Signaling,Chemokine Signaling,Differential Regulation of Cytokine Production in Intestinal Epithelial Cells by IL-17A and IL-17F,Differential Regulation of Cytokine Production in Macrophages and T Helper Cells by IL-17A and IL-17F,Glucocorticoid Receptor Signaling,Granulocyte Adhesion and Diapedesis,Hepatic Fibrosis / Hepatic Stellate Cell Acti…	YES
MIMAT0018089	miR-3667-5p	-0.655	TargetScan Human	JAM3	JAM3	0.54	Agranulocyte Adhesion and Diapedesis,Granulocyte Adhesion and Diapedesis,Leukocyte Extravasation Signaling,Sertoli Cell-Sertoli Cell Junction Signaling,Tight Junction Signaling	YES
MIMAT0018937	miR-378g	-0.654	TargetScan Human	CD34	CD34	0.71	Agranulocyte Adhesion and Diapedesis	YES
MIMAT0018949	miR-4433a-3p	-0.643	TargetScan Human	IL1RL1	IL1RL1	1.137	Granulocyte Adhesion and Diapedesis,Hepatic Cholestasis,Hepatic Fibrosis / Hepatic Stellate Cell Activation,IL-10 Signaling,IL-6 Signaling,LPS/IL-1 Mediated Inhibition of RXR Function,LXR/RXR Activation,p38 MAPK Signaling,PPAR Signaling,PPARα/RXRα Activation,Role of Macrophages, Fibroblasts and Endothelial Cells in Rheumatoid Arthritis,Role of Osteoblasts, Osteoclasts and Chondrocytes in Rheumato…	YES
MIMAT0018949	miR-4433a-3p	-0.643	TargetScan Human	SEMA6D	SEMA6D	0.73	Axonal Guidance Signaling	YES
MIMAT0000422	miR-124-3p	-0.639	TargetScan Human,miRecords	CCL2	CCL2	-0.633	Agranulocyte Adhesion and Diapedesis,Atherosclerosis Signaling,Chemokine Signaling,Differential Regulation of Cytokine Production in Intestinal Epithelial Cells by IL-17A and IL-17F,Differential Regulation of Cytokine Production in Macrophages and T Helper Cells by IL-17A and IL-17F,Glucocorticoid Receptor Signaling,Granulocyte Adhesion and Diapedesis,Hepatic Fibrosis / Hepatic Stellate Cell Acti…	YES
MIMAT0000422	miR-124-3p	-0.639	TarBase,TargetScan Human,miRecords	CTGF	CTGF	0.663	Hepatic Fibrosis / Hepatic Stellate Cell Activation,IGF-1 Signaling,Role of Tissue Factor in Cancer	YES
MIMAT0000422	miR-124-3p	-0.639	TargetScan Human	GLI3	GLI3	0.701	Axonal Guidance Signaling,Basal Cell Carcinoma Signaling,Corticotropin Releasing Hormone Signaling,Protein Kinase A Signaling,Sonic Hedgehog Signaling	YES
MIMAT0000422	miR-124-3p	-0.639	TargetScan Human,miRecords	JAG1	JAG1	0.465	Notch Signaling,Regulation of the Epithelial-Mesenchymal Transition Pathway,Th1 and Th2 Activation Pathway,Th2 Pathway	YES
MIMAT0000422	miR-124-3p	-0.639	TargetScan Human	NFATC2	NFATC2	0.765	April Mediated Signaling,Axonal Guidance Signaling,B Cell Activating Factor Signaling,B Cell Receptor Signaling,Calcium Signaling,Calcium-induced T Lymphocyte Apoptosis,CD28 Signaling in T Helper Cells,fMLP Signaling in Neutrophils,Glucocorticoid Receptor Signaling,Gαq Signaling,iCOS-iCOSL Signaling in T Helper Cells,IL-4 Signaling,Netrin Signaling,Phospholipase C Signaling,PI3K Signaling in B Ly…	YES
MIMAT0000422	miR-124-3p	-0.639	TargetScan Human	SEMA6D	SEMA6D	0.73	Axonal Guidance Signaling	YES
MIMAT0000422	miR-124-3p	-0.639	TargetScan Human	TNF	TNF	-0.736	14-3-3-mediated Signaling,Activation of IRF by Cytosolic Pattern Recognition Receptors,Acute Phase Response Signaling,Adipogenesis pathway,Agranulocyte Adhesion and Diapedesis,Airway Inflammation in Asthma,Airway Pathology in Chronic Obstructive Pulmonary Disease,Allograft Rejection Signaling,Altered T Cell and B Cell Signaling in Rheumatoid Arthritis,Antioxidant Action of Vitamin C,Apoptosis Sig…	YES
MIMAT0027684	miR-6892-5p	-0.634	TargetScan Human	BMP2	BMP2	0.638	Adipogenesis pathway,Axonal Guidance Signaling,Basal Cell Carcinoma Signaling,BMP signaling pathway,Cardiomyocyte Differentiation via BMP Receptors,Factors Promoting Cardiogenesis in Vertebrates,Human Embryonic Stem Cell Pluripotency,ILK Signaling,Molecular Mechanisms of Cancer,NF-κB Signaling,RAR Activation,Retinoate Biosynthesis I,Role of NANOG in Mammalian Embryonic Stem Cell Pluripotency,Role…	YES
MIMAT0027684	miR-6892-5p	-0.634	TargetScan Human	COL6A3	COL6A3	0.683	Hepatic Fibrosis / Hepatic Stellate Cell Activation,TR/RXR Activation	YES
MIMAT0019799	miR-1262	-0.605	TargetScan Human	ALOX15	ALOX15	0.674	Atherosclerosis Signaling,Docosahexaenoic Acid (DHA) Signaling,Eicosanoid Signaling,IL-12 Signaling and Production in Macrophages	YES
MIMAT0019799	miR-1262	-0.605	TargetScan Human	CTGF	CTGF	0.663	Hepatic Fibrosis / Hepatic Stellate Cell Activation,IGF-1 Signaling,Role of Tissue Factor in Cancer	YES
MIMAT0019799	miR-1262	-0.605	TargetScan Human	DDR2	DDR2	0.798	Dendritic Cell Maturation	YES
MIMAT0001080	miR-196a-5p	-0.586	TargetScan Human	PTGER3	PTGER3	0.447	cAMP-mediated signaling,Colorectal Cancer Metastasis Signaling,Eicosanoid Signaling,G-Protein Coupled Receptor Signaling,Gαi Signaling	YES
MIMAT0026558	miR-410-5p	-0.584	TargetScan Human	ADH1B	ADH1B	0.567	Ethanol Degradation II,Noradrenaline and Adrenaline Degradation,Serotonin Degradation	YES
MIMAT0026558	miR-410-5p	-0.584	TargetScan Human	PDE4D	PDE4D	0.799	cAMP-mediated signaling,Cardiac β-adrenergic Signaling,Cellular Effects of Sildenafil (Viagra),G-Protein Coupled Receptor Signaling,Gustation Pathway,Protein Kinase A Signaling,Relaxin Signaling,Sperm Motility,tRNA Splicing	YES
MIMAT0004774	miR-501-3p	-0.577	TargetScan Human	PTGER3	PTGER3	0.447	cAMP-mediated signaling,Colorectal Cancer Metastasis Signaling,Eicosanoid Signaling,G-Protein Coupled Receptor Signaling,Gαi Signaling	YES
MIMAT0004774	miR-501-3p	-0.577	TargetScan Human	SEMA3D	SEMA3D	1.148	Axonal Guidance Signaling	YES
MIMAT0019789	miR-4695-3p	-0.575	TargetScan Human	PDGFRB	PDGFRB	0.589	3-phosphoinositide Biosynthesis,Glioblastoma Multiforme Signaling,Glioma Signaling,Hepatic Fibrosis / Hepatic Stellate Cell Activation,Human Embryonic Stem Cell Pluripotency,NF-κB Signaling,PAK Signaling,PDGF Signaling,PPAR Signaling,PTEN Signaling,Regulation of the Epithelial-Mesenchymal Transition Pathway,Sphingosine-1-phosphate Signaling,STAT3 Pathway,Superpathway of Inositol Phosphate Compoun…	YES
MIMAT0004502	miR-28-3p	-0.544	TargetScan Human	DDR2	DDR2	0.798	Dendritic Cell Maturation	YES
MIMAT0004502	miR-28-3p	-0.544	TargetScan Human	PTGER3	PTGER3	0.447	cAMP-mediated signaling,Colorectal Cancer Metastasis Signaling,Eicosanoid Signaling,G-Protein Coupled Receptor Signaling,Gαi Signaling	YES
MIMAT0018927	miR-378a-3p	-0.541	TargetScan Human	BMP2	BMP2	0.638	Adipogenesis pathway,Axonal Guidance Signaling,Basal Cell Carcinoma Signaling,BMP signaling pathway,Cardiomyocyte Differentiation via BMP Receptors,Factors Promoting Cardiogenesis in Vertebrates,Human Embryonic Stem Cell Pluripotency,ILK Signaling,Molecular Mechanisms of Cancer,NF-κB Signaling,RAR Activation,Retinoate Biosynthesis I,Role of NANOG in Mammalian Embryonic Stem Cell Pluripotency,Role…	YES
MIMAT0031178	miR-7975	-0.522	TargetScan Human	ALOX15	ALOX15	0.674	Atherosclerosis Signaling,Docosahexaenoic Acid (DHA) Signaling,Eicosanoid Signaling,IL-12 Signaling and Production in Macrophages	YES
MIMAT0016919	miR-4292	-0.519	TargetScan Human	DHRS9	DHRS9	-1.373	Ethanol Degradation II,Noradrenaline and Adrenaline Degradation,RAR Activation,Retinoate Biosynthesis I,Retinol Biosynthesis,Serotonin Degradation,The Visual Cycle	YES
MIMAT0016919	miR-4292	-0.519	TargetScan Human	PDGFRB	PDGFRB	0.589	3-phosphoinositide Biosynthesis,Glioblastoma Multiforme Signaling,Glioma Signaling,Hepatic Fibrosis / Hepatic Stellate Cell Activation,Human Embryonic Stem Cell Pluripotency,NF-κB Signaling,PAK Signaling,PDGF Signaling,PPAR Signaling,PTEN Signaling,Regulation of the Epithelial-Mesenchymal Transition Pathway,Sphingosine-1-phosphate Signaling,STAT3 Pathway,Superpathway of Inositol Phosphate Compoun…	YES
MIMAT0016919	miR-4292	-0.519	TargetScan Human	TNF	TNF	-0.736	14-3-3-mediated Signaling,Activation of IRF by Cytosolic Pattern Recognition Receptors,Acute Phase Response Signaling,Adipogenesis pathway,Agranulocyte Adhesion and Diapedesis,Airway Inflammation in Asthma,Airway Pathology in Chronic Obstructive Pulmonary Disease,Allograft Rejection Signaling,Altered T Cell and B Cell Signaling in Rheumatoid Arthritis,Antioxidant Action of Vitamin C,Apoptosis Sig…	YES
MIMAT0025844	miR-6716-5p	-0.506	TargetScan Human	COL6A3	COL6A3	0.683	Hepatic Fibrosis / Hepatic Stellate Cell Activation,TR/RXR Activation	YES
MIMAT0025844	miR-6716-5p	-0.506	TargetScan Human	SEMA6D	SEMA6D	0.73	Axonal Guidance Signaling	YES
MIMAT0019015	miR-4481	-0.494	TargetScan Human	ADH1B	ADH1B	0.567	Ethanol Degradation II,Noradrenaline and Adrenaline Degradation,Serotonin Degradation	YES
MIMAT0019015	miR-4481	-0.494	TargetScan Human	DDR2	DDR2	0.798	Dendritic Cell Maturation	YES
MIMAT0019015	miR-4481	-0.494	TargetScan Human	IL1RL1	IL1RL1	1.137	Granulocyte Adhesion and Diapedesis,Hepatic Cholestasis,Hepatic Fibrosis / Hepatic Stellate Cell Activation,IL-10 Signaling,IL-6 Signaling,LPS/IL-1 Mediated Inhibition of RXR Function,LXR/RXR Activation,p38 MAPK Signaling,PPAR Signaling,PPARα/RXRα Activation,Role of Macrophages, Fibroblasts and Endothelial Cells in Rheumatoid Arthritis,Role of Osteoblasts, Osteoclasts and Chondrocytes in Rheumato…	YES
MIMAT0019015	miR-4481	-0.494	TargetScan Human	PDGFRA	PDGFRA	0.743	3-phosphoinositide Biosynthesis,Glioblastoma Multiforme Signaling,Glioma Signaling,Hepatic Fibrosis / Hepatic Stellate Cell Activation,Human Embryonic Stem Cell Pluripotency,NF-κB Signaling,PAK Signaling,PDGF Signaling,PPAR Signaling,PTEN Signaling,Sphingosine-1-phosphate Signaling,STAT3 Pathway,Superpathway of Inositol Phosphate Compounds	YES
MIMAT0019064	miR-4525	-0.484	TargetScan Human	CD34	CD34	0.71	Agranulocyte Adhesion and Diapedesis	YES
MIMAT0005878	miR-1287-5p	-0.483	TargetScan Human	JAM3	JAM3	0.54	Agranulocyte Adhesion and Diapedesis,Granulocyte Adhesion and Diapedesis,Leukocyte Extravasation Signaling,Sertoli Cell-Sertoli Cell Junction Signaling,Tight Junction Signaling	YES
MIMAT0005878	miR-1287-5p	-0.483	TargetScan Human	NFATC2	NFATC2	0.765	April Mediated Signaling,Axonal Guidance Signaling,B Cell Activating Factor Signaling,B Cell Receptor Signaling,Calcium Signaling,Calcium-induced T Lymphocyte Apoptosis,CD28 Signaling in T Helper Cells,fMLP Signaling in Neutrophils,Glucocorticoid Receptor Signaling,Gαq Signaling,iCOS-iCOSL Signaling in T Helper Cells,IL-4 Signaling,Netrin Signaling,Phospholipase C Signaling,PI3K Signaling in B Ly…	YES
MIMAT0005878	miR-1287-5p	-0.483	TargetScan Human	RGS16	RGS16	0.72	G-Protein Coupled Receptor Signaling,Gαq Signaling	YES
MIMAT0000420	miR-30c-5p	-0.415	Ingenuity Expert Findings	CTGF	CTGF	0.663	Hepatic Fibrosis / Hepatic Stellate Cell Activation,IGF-1 Signaling,Role of Tissue Factor in Cancer	YES
MIMAT0000420	miR-30c-5p	-0.415	TargetScan Human	IRS1	IRS1	0.651	14-3-3-mediated Signaling,3-phosphoinositide Biosynthesis,Actin Cytoskeleton Signaling,Acute Myeloid Leukemia Signaling,Aldosterone Signaling in Epithelial Cells,AMPK Signaling,Amyotrophic Lateral Sclerosis Signaling,Angiopoietin Signaling,Antiproliferative Role of Somatostatin Receptor 2,Axonal Guidance Signaling,B Cell Receptor Signaling,Breast Cancer Regulation by Stathmin1,Cardiac Hypertrophy…	YES
MIMAT0000420	miR-30c-5p	-0.415	TargetScan Human	PDE4D	PDE4D	0.799	cAMP-mediated signaling,Cardiac β-adrenergic Signaling,Cellular Effects of Sildenafil (Viagra),G-Protein Coupled Receptor Signaling,Gustation Pathway,Protein Kinase A Signaling,Relaxin Signaling,Sperm Motility,tRNA Splicing	YES
MIMAT0000420	miR-30c-5p	-0.415	TargetScan Human	PTGER3	PTGER3	0.447	cAMP-mediated signaling,Colorectal Cancer Metastasis Signaling,Eicosanoid Signaling,G-Protein Coupled Receptor Signaling,Gαi Signaling	YES
MIMAT0000420	miR-30c-5p	-0.415	TargetScan Human	PTPN13	PTPN13	0.662	3-phosphoinositide Biosynthesis,3-phosphoinositide Degradation,D-myo-inositol (1,4,5,6)-Tetrakisphosphate Biosynthesis,D-myo-inositol (3,4,5,6)-tetrakisphosphate Biosynthesis,D-myo-inositol-5-phosphate Metabolism,Ephrin Receptor Signaling,Protein Kinase A Signaling,Superpathway of Inositol Phosphate Compounds	YES
MIMAT0000617	miR-200b-3p	-0.383	TargetScan Human	GLI3	GLI3	0.701	Axonal Guidance Signaling,Basal Cell Carcinoma Signaling,Corticotropin Releasing Hormone Signaling,Protein Kinase A Signaling,Sonic Hedgehog Signaling	YES
MIMAT0000617	miR-200b-3p	-0.383	Ingenuity Expert Findings	PTPN13	PTPN13	0.662	3-phosphoinositide Biosynthesis,3-phosphoinositide Degradation,D-myo-inositol (1,4,5,6)-Tetrakisphosphate Biosynthesis,D-myo-inositol (3,4,5,6)-tetrakisphosphate Biosynthesis,D-myo-inositol-5-phosphate Metabolism,Ephrin Receptor Signaling,Protein Kinase A Signaling,Superpathway of Inositol Phosphate Compounds	YES
MIMAT0000617	miR-200b-3p	-0.383	TargetScan Human	SEMA6D	SEMA6D	0.73	Axonal Guidance Signaling	YES
MIMAT0000460	miR-194-5p	0.57	TargetScan Human	THBS1	THBS1	1.18	Bladder Cancer Signaling,Inhibition of Angiogenesis by TSP1,p53 Signaling	YES
MIMAT0027480	miR-4658	0.578	TargetScan Human	GLI3	GLI3	0.701	Axonal Guidance Signaling,Basal Cell Carcinoma Signaling,Corticotropin Releasing Hormone Signaling,Protein Kinase A Signaling,Sonic Hedgehog Signaling	YES
MIMAT0027480	miR-4658	0.578	TargetScan Human	IL1RL1	IL1RL1	1.137	Granulocyte Adhesion and Diapedesis,Hepatic Cholestasis,Hepatic Fibrosis / Hepatic Stellate Cell Activation,IL-10 Signaling,IL-6 Signaling,LPS/IL-1 Mediated Inhibition of RXR Function,LXR/RXR Activation,p38 MAPK Signaling,PPAR Signaling,PPARα/RXRα Activation,Role of Macrophages, Fibroblasts and Endothelial Cells in Rheumatoid Arthritis,Role of Osteoblasts, Osteoclasts and Chondrocytes in Rheumato…	YES
MIMAT0019809	miR-4708-5p	0.691	TargetScan Human	ALDH1A1	ALDH1A1	0.553	Aryl Hydrocarbon Receptor Signaling,Dopamine Degradation,Ethanol Degradation II,Ethanol Degradation IV,Fatty Acid α-oxidation,Histamine Degradation,LPS/IL-1 Mediated Inhibition of RXR Function,Noradrenaline and Adrenaline Degradation,Oxidative Ethanol Degradation III,Putrescine Degradation III,PXR/RXR Activation,RAR Activation,Retinoate Biosynthesis I,Serotonin Degradation,Tryptophan Degradation …	YES
MIMAT0019809	miR-4708-5p	0.691	TargetScan Human	COL5A3	COL5A3	0.773	Atherosclerosis Signaling,Dendritic Cell Maturation,Hepatic Fibrosis / Hepatic Stellate Cell Activation,Intrinsic Prothrombin Activation Pathway	YES
MIMAT0019809	miR-4708-5p	0.691	TargetScan Human	JAM3	JAM3	0.54	Agranulocyte Adhesion and Diapedesis,Granulocyte Adhesion and Diapedesis,Leukocyte Extravasation Signaling,Sertoli Cell-Sertoli Cell Junction Signaling,Tight Junction Signaling	YES
MIMAT0019809	miR-4708-5p	0.691	TargetScan Human	PTGER3	PTGER3	0.447	cAMP-mediated signaling,Colorectal Cancer Metastasis Signaling,Eicosanoid Signaling,G-Protein Coupled Receptor Signaling,Gαi Signaling	YES
MIMAT0017999	miR-214-3p	0.699	TargetScan Human	COL6A3	COL6A3	0.683	Hepatic Fibrosis / Hepatic Stellate Cell Activation,TR/RXR Activation	YES
MIMAT0017999	miR-214-3p	0.699	TargetScan Human	RGS16	RGS16	0.72	G-Protein Coupled Receptor Signaling,Gαq Signaling	YES
MIMAT0027583	miR-6840-3p	0.85	TargetScan Human	PDGFRB	PDGFRB	0.589	3-phosphoinositide Biosynthesis,Glioblastoma Multiforme Signaling,Glioma Signaling,Hepatic Fibrosis / Hepatic Stellate Cell Activation,Human Embryonic Stem Cell Pluripotency,NF-κB Signaling,PAK Signaling,PDGF Signaling,PPAR Signaling,PTEN Signaling,Regulation of the Epithelial-Mesenchymal Transition Pathway,Sphingosine-1-phosphate Signaling,STAT3 Pathway,Superpathway of Inositol Phosphate Compoun…	YES
MIMAT0027583	miR-6840-3p	0.85	TargetScan Human	TNF	TNF	-0.736	14-3-3-mediated Signaling,Activation of IRF by Cytosolic Pattern Recognition Receptors,Acute Phase Response Signaling,Adipogenesis pathway,Agranulocyte Adhesion and Diapedesis,Airway Inflammation in Asthma,Airway Pathology in Chronic Obstructive Pulmonary Disease,Allograft Rejection Signaling,Altered T Cell and B Cell Signaling in Rheumatoid Arthritis,Antioxidant Action of Vitamin C,Apoptosis Sig…	YES
MIMAT0004984	miR-941	-1.534	TargetScan Human	MPDZ	MPDZ	0.659	Tight Junction Signaling	NO
MIMAT0004984	miR-941	-1.534	TargetScan Human	NPHS1	NPHS1	0.952		NO
MIMAT0004984	miR-941	-1.534	TargetScan Human	SSTR1	SSTR1	0.815		NO
MIMAT0004507	miR-92a-1-5p	-1.432	TargetScan Human	FCGR3B	FCGR3A/FCGR3B	1.173	Dendritic Cell Maturation,Fcγ Receptor-mediated Phagocytosis in Macrophages and Monocytes,Natural Killer Cell Signaling,Phagosome Formation,Role of Macrophages, Fibroblasts and Endothelial Cells in Rheumatoid Arthritis,Role of NFAT in Regulation of the Immune Response,Systemic Lupus Erythematosus Signaling	NO
MIMAT0004507	miR-92a-1-5p	-1.432	TargetScan Human	FOSL1	FOSL1	0.494	ERK5 Signaling,NRF2-mediated Oxidative Stress Response	NO
MIMAT0004507	miR-92a-1-5p	-1.432	TargetScan Human	ITIH5	ITIH5	0.585		NO
MIMAT0004507	miR-92a-1-5p	-1.432	TargetScan Human	MPDZ	MPDZ	0.659	Tight Junction Signaling	NO
MIMAT0004507	miR-92a-1-5p	-1.432	TargetScan Human	PRICKLE2	PRICKLE2	0.605		NO
MIMAT0004507	miR-92a-1-5p	-1.432	TargetScan Human	SSC5D	SSC5D	0.604		NO
MIMAT0004507	miR-92a-1-5p	-1.432	TargetScan Human	TPPP	TPPP	0.747		NO
MIMAT0019855	miR-4732-5p	-1.276	TargetScan Human	SVEP1	SVEP1	0.721		NO
MIMAT0000100	miR-29b-3p	-1.216	TargetScan Human	ENPP2	ENPP2	1.023		NO
MIMAT0000100	miR-29b-3p	-1.216	TargetScan Human	EREG	EREG	0.98	ErbB Signaling,Neuregulin Signaling	NO
MIMAT0000100	miR-29b-3p	-1.216	TargetScan Human,miRecords	FBN1	FBN1	0.638		NO
MIMAT0000100	miR-29b-3p	-1.216	TargetScan Human	FRAS1	FRAS1	0.777		NO
MIMAT0000100	miR-29b-3p	-1.216	TargetScan Human	NID2	NID2	0.734		NO
MIMAT0000100	miR-29b-3p	-1.216	TargetScan Human	PCSK5	PCSK5	0.614		NO
MIMAT0000100	miR-29b-3p	-1.216	TargetScan Human	PRICKLE2	PRICKLE2	0.605		NO
MIMAT0027501	miR-6800-3p	-1.137	TargetScan Human	REEP1	REEP1	0.506		NO
MIMAT0027501	miR-6800-3p	-1.137	TargetScan Human	TMEM170B	TMEM170B	0.544		NO
MIMAT0009196	miR-103-1-5p	-1.116	TargetScan Human	ANK2	ANK2	0.662		NO
MIMAT0009196	miR-103-1-5p	-1.116	TargetScan Human	CFTR	CFTR	0.987	AMPK Signaling	NO
MIMAT0009196	miR-103-1-5p	-1.116	TargetScan Human	FCAR	FCAR	0.768	Phagosome Formation	NO
MIMAT0009196	miR-103-1-5p	-1.116	TargetScan Human	PALMD	PALMD	0.735		NO
MIMAT0009196	miR-103-1-5p	-1.116	TargetScan Human	PEAK1	PEAK1	0.513		NO
MIMAT0004498	miR-25-5p	-1.111	TargetScan Human	CASS4	CASS4	0.577		NO
MIMAT0004498	miR-25-5p	-1.111	TargetScan Human	CDON	CDON	0.609		NO
MIMAT0004498	miR-25-5p	-1.111	TargetScan Human	KLK7	KLK7	0.816		NO
MIMAT0004498	miR-25-5p	-1.111	TargetScan Human	SPRY4	SPRY4	0.527		NO
MIMAT0004589	miR-1273h-5p	-1.107	TargetScan Human	CORO2B	CORO2B	0.679		NO
MIMAT0004589	miR-1273h-5p	-1.107	TargetScan Human	FCAR	FCAR	0.768	Phagosome Formation	NO
MIMAT0004589	miR-1273h-5p	-1.107	TargetScan Human	GAREM	GAREM1	0.673		NO
MIMAT0004589	miR-1273h-5p	-1.107	TargetScan Human	KLK7	KLK7	0.816		NO
MIMAT0004589	miR-1273h-5p	-1.107	TargetScan Human	MS4A1	MS4A1	-0.715		NO
MIMAT0004589	miR-1273h-5p	-1.107	TargetScan Human	NFASC	NFASC	0.953		NO
MIMAT0004589	miR-1273h-5p	-1.107	TargetScan Human	PEAK1	PEAK1	0.513		NO
MIMAT0004589	miR-1273h-5p	-1.107	TargetScan Human	SORCS2	SORCS2	0.791		NO
MIMAT0004589	miR-1273h-5p	-1.107	TargetScan Human	SPRY4	SPRY4	0.527		NO
MIMAT0004589	miR-1273h-5p	-1.107	TargetScan Human	TPPP	TPPP	0.747		NO
MIMAT0019058	miR-4521	-1.094	TargetScan Human	CLMP	CLMP	0.912		NO
MIMAT0019058	miR-4521	-1.094	TargetScan Human	FOSL1	FOSL1	0.494	ERK5 Signaling,NRF2-mediated Oxidative Stress Response	NO
MIMAT0027414	miR-6757-5p	-1.08	TargetScan Human	CORO2B	CORO2B	0.679		NO
MIMAT0027414	miR-6757-5p	-1.08	TargetScan Human	FMOD	FMOD	0.709		NO
MIMAT0027414	miR-6757-5p	-1.08	TargetScan Human	FOSL1	FOSL1	0.494	ERK5 Signaling,NRF2-mediated Oxidative Stress Response	NO
MIMAT0027414	miR-6757-5p	-1.08	TargetScan Human	KLK5	KLK5	0.812		NO
MIMAT0027414	miR-6757-5p	-1.08	TargetScan Human	OAS1	OAS1	-0.437	Interferon Signaling,Role of Pattern Recognition Receptors in Recognition of Bacteria and Viruses	NO
MIMAT0027414	miR-6757-5p	-1.08	TargetScan Human	REEP1	REEP1	0.506		NO
MIMAT0003329	miR-411-5p	-1.075	TargetScan Human	SPRY4	SPRY4	0.527		NO
MIMAT0003329	miR-411-5p	-1.075	TargetScan Human	SYT4	SYT4	1.26		NO
MIMAT0004484	let-7d-3p	-1.028	TargetScan Human	ABCA8	ABCA8	0.76		NO
MIMAT0004484	let-7d-3p	-1.028	TargetScan Human	NFASC	NFASC	0.953		NO
MIMAT0004776	miR-505-5p	-1.01	TargetScan Human	CNTNAP1	CNTNAP1	0.543		NO
MIMAT0004776	miR-505-5p	-1.01	TargetScan Human	FMOD	FMOD	0.709		NO
MIMAT0004776	miR-505-5p	-1.01	TargetScan Human	SOX6	SOX6	0.763	Wnt/β-catenin Signaling	NO
MIMAT0000457	miR-188-5p	-1.003	TargetScan Human	BOC	BOC	1.125		NO
MIMAT0000457	miR-188-5p	-1.003	TargetScan Human	GAREM	GAREM1	0.673		NO
MIMAT0002174	miR-344a-5p	-0.978	TargetScan Human	ADAM33	ADAM33	0.793		NO
MIMAT0002174	miR-344a-5p	-0.978	TargetScan Human	HTRA3	HTRA3	0.983		NO
MIMAT0002174	miR-344a-5p	-0.978	TargetScan Human	IGSF9B	IGSF9B	0.746		NO
MIMAT0002174	miR-344a-5p	-0.978	TargetScan Human	PLEKHG4	PLEKHG4	0.478		NO
MIMAT0002174	miR-344a-5p	-0.978	TargetScan Human	TPPP	TPPP	0.747		NO
MIMAT0000270	miR-181a-1-3p	-0.974	TargetScan Human	CA12	CA12	0.765		NO
MIMAT0000270	miR-181a-1-3p	-0.974	TargetScan Human	THSD4	THSD4	0.779		NO
MIMAT0028211	miR-7150	-0.925	TargetScan Human	ARC	ARC	0.834		NO
MIMAT0028211	miR-7150	-0.925	TargetScan Human	ARHGAP44	ARHGAP44	0.553		NO
MIMAT0028211	miR-7150	-0.925	TargetScan Human	ASAP3	ASAP3	0.505		NO
MIMAT0028211	miR-7150	-0.925	TargetScan Human	CACNA2D1	CACNA2D1	1.147		NO
MIMAT0028211	miR-7150	-0.925	TargetScan Human	CARNS1	CARNS1	0.518		NO
MIMAT0028211	miR-7150	-0.925	TargetScan Human	CRISPLD2	CRISPLD2	0.538		NO
MIMAT0028211	miR-7150	-0.925	TargetScan Human	HAS2	HAS2	0.937		NO
MIMAT0028211	miR-7150	-0.925	TargetScan Human	MAP1A	MAP1A	0.678		NO
MIMAT0028211	miR-7150	-0.925	TargetScan Human	NFASC	NFASC	0.953		NO
MIMAT0028211	miR-7150	-0.925	TargetScan Human	OBSL1	OBSL1	0.502		NO
MIMAT0028211	miR-7150	-0.925	TargetScan Human	PRICKLE2	PRICKLE2	0.605		NO
MIMAT0028211	miR-7150	-0.925	TargetScan Human	THSD4	THSD4	0.779		NO
MIMAT0028211	miR-7150	-0.925	TargetScan Human	TPPP	TPPP	0.747		NO
MIMAT0028211	miR-7150	-0.925	TargetScan Human	WNK4	WNK4	0.575		NO
MIMAT0003256	miR-589-3p	-0.919	TargetScan Human	ITIH5	ITIH5	0.585		NO
MIMAT0003256	miR-589-3p	-0.919	TargetScan Human	PCLO	PCLO	0.786		NO
MIMAT0003256	miR-589-3p	-0.919	TargetScan Human	PRICKLE2	PRICKLE2	0.605		NO
MIMAT0003256	miR-589-3p	-0.919	TargetScan Human	SYT4	SYT4	1.26		NO
MIMAT0003256	miR-589-3p	-0.919	TargetScan Human	TPBG	TPBG	0.562		NO
MIMAT0002872	miR-501-5p	-0.916	TargetScan Human	CLMP	CLMP	0.912		NO
MIMAT0002872	miR-501-5p	-0.916	TargetScan Human	HAS2	HAS2	0.937		NO
MIMAT0002872	miR-501-5p	-0.916	TargetScan Human	LRIG3	LRIG3	0.543		NO
MIMAT0002872	miR-501-5p	-0.916	TargetScan Human	TMEM170B	TMEM170B	0.544		NO
MIMAT0005898	miR-1246	-0.893	TargetScan Human	CFTR	CFTR	0.987	AMPK Signaling	NO
MIMAT0005898	miR-1246	-0.893	TargetScan Human	EREG	EREG	0.98	ErbB Signaling,Neuregulin Signaling	NO
MIMAT0005898	miR-1246	-0.893	TargetScan Human	PCLO	PCLO	0.786		NO
MIMAT0018929	miR-4417	-0.884	TargetScan Human	ARC	ARC	0.834		NO
MIMAT0018929	miR-4417	-0.884	TargetScan Human	ARHGEF17	ARHGEF17	0.474	Breast Cancer Regulation by Stathmin1,Molecular Mechanisms of Cancer,Phospholipase C Signaling,RhoGDI Signaling,Signaling by Rho Family GTPases	NO
MIMAT0018929	miR-4417	-0.884	TargetScan Human	C14orf132	C14orf132	0.56		NO
MIMAT0018929	miR-4417	-0.884	TargetScan Human	CRISPLD2	CRISPLD2	0.538		NO
MIMAT0018929	miR-4417	-0.884	TargetScan Human	FRAS1	FRAS1	0.777		NO
MIMAT0018929	miR-4417	-0.884	TargetScan Human	ITIH5	ITIH5	0.585		NO
MIMAT0018929	miR-4417	-0.884	TargetScan Human	KLK7	KLK7	0.816		NO
MIMAT0018929	miR-4417	-0.884	TargetScan Human	LGI2	LGI2	0.513		NO
MIMAT0004570	miR-223-5p	-0.844	TargetScan Human	HAS2	HAS2	0.937		NO
MIMAT0004570	miR-223-5p	-0.844	TargetScan Human	PEAK1	PEAK1	0.513		NO
MIMAT0004570	miR-223-5p	-0.844	TargetScan Human	TMEM170B	TMEM170B	0.544		NO
MIMAT0023711	miR-377-5p	-0.823	TargetScan Human	FMOD	FMOD	0.709		NO
MIMAT0023711	miR-377-5p	-0.823	TargetScan Human	KLK7	KLK7	0.816		NO
MIMAT0023711	miR-377-5p	-0.823	TargetScan Human	SYT4	SYT4	1.26		NO
MIMAT0022713	let-7f-2-3p	-0.822	TargetScan Human	EGFL6	EGFL6	0.881		NO
MIMAT0022713	let-7f-2-3p	-0.822	TargetScan Human	HAS2	HAS2	0.937		NO
MIMAT0022713	let-7f-2-3p	-0.822	TargetScan Human	MGP	MGP	0.732		NO
MIMAT0028115	miR-6980-5p	-0.789	TargetScan Human	ARHGEF17	ARHGEF17	0.474	Breast Cancer Regulation by Stathmin1,Molecular Mechanisms of Cancer,Phospholipase C Signaling,RhoGDI Signaling,Signaling by Rho Family GTPases	NO
MIMAT0028115	miR-6980-5p	-0.789	TargetScan Human	CNTNAP1	CNTNAP1	0.543		NO
MIMAT0028115	miR-6980-5p	-0.789	TargetScan Human	NLGN2	NLGN2	0.532		NO
MIMAT0028115	miR-6980-5p	-0.789	TargetScan Human	PTPRS	PTPRS	0.499	Protein Kinase A Signaling	NO
MIMAT0028115	miR-6980-5p	-0.789	TargetScan Human	SSC5D	SSC5D	0.604		NO
MIMAT0028115	miR-6980-5p	-0.789	TargetScan Human	THSD4	THSD4	0.779		NO
MIMAT0028115	miR-6980-5p	-0.789	TargetScan Human	TTC28	TTC28	0.534		NO
MIMAT0019019	miR-4485-3p	-0.788	TargetScan Human	HAS2	HAS2	0.937		NO
MIMAT0019019	miR-4485-3p	-0.788	TargetScan Human	SLC22A23	SLC22A23	0.538		NO
MIMAT0019019	miR-4485-3p	-0.788	TargetScan Human	TNFRSF19	TNFRSF19	0.7		NO
MIMAT0022942	miR-1229-5p	-0.773	TargetScan Human	CLMP	CLMP	0.912		NO
MIMAT0022942	miR-1229-5p	-0.773	TargetScan Human	KLK7	KLK7	0.816		NO
MIMAT0022942	miR-1229-5p	-0.773	TargetScan Human	REEP1	REEP1	0.506		NO
MIMAT0002178	miR-154-3p	-0.763	TargetScan Human	AMIGO2	AMIGO2	0.581		NO
MIMAT0002178	miR-154-3p	-0.763	TargetScan Human	ASTN1	ASTN1	0.903		NO
MIMAT0002178	miR-154-3p	-0.763	TargetScan Human	C14orf132	C14orf132	0.56		NO
MIMAT0002178	miR-154-3p	-0.763	TargetScan Human	SYT4	SYT4	1.26		NO
MIMAT0018977	miR-4455	-0.763	TargetScan Human	ARC	ARC	0.834		NO
MIMAT0018977	miR-4455	-0.763	TargetScan Human	CASS4	CASS4	0.577		NO
MIMAT0018977	miR-4455	-0.763	TargetScan Human	CLMP	CLMP	0.912		NO
MIMAT0018977	miR-4455	-0.763	TargetScan Human	CORO2B	CORO2B	0.679		NO
MIMAT0018977	miR-4455	-0.763	TargetScan Human	MS4A1	MS4A1	-0.715		NO
MIMAT0018977	miR-4455	-0.763	TargetScan Human	REEP1	REEP1	0.506		NO
MIMAT0018977	miR-4455	-0.763	TargetScan Human	SLC22A23	SLC22A23	0.538		NO
MIMAT0018977	miR-4455	-0.763	TargetScan Human	SPRY4	SPRY4	0.527		NO
MIMAT0018977	miR-4455	-0.763	TargetScan Human	SPTB	SPTB	0.608	Sertoli Cell-Sertoli Cell Junction Signaling	NO
MIMAT0018977	miR-4455	-0.763	TargetScan Human	TPPP	TPPP	0.747		NO
MIMAT0004952	miR-665	-0.744	TargetScan Human	ARC	ARC	0.834		NO
MIMAT0004952	miR-665	-0.744	TargetScan Human	ASTN1	ASTN1	0.903		NO
MIMAT0004952	miR-665	-0.744	TargetScan Human	CFH	CFH	0.729	Complement System	NO
MIMAT0004952	miR-665	-0.744	TargetScan Human	EPGN	EPGN	0.796		NO
MIMAT0004952	miR-665	-0.744	TargetScan Human	FBN1	FBN1	0.638		NO
MIMAT0004952	miR-665	-0.744	TargetScan Human	IGSF9B	IGSF9B	0.746		NO
MIMAT0004952	miR-665	-0.744	TargetScan Human	ITIH5	ITIH5	0.585		NO
MIMAT0004952	miR-665	-0.744	TargetScan Human	KLK5	KLK5	0.812		NO
MIMAT0004952	miR-665	-0.744	TargetScan Human	SVEP1	SVEP1	0.721		NO
MIMAT0004952	miR-665	-0.744	TargetScan Human	TPPP	TPPP	0.747		NO
MIMAT0029782	miR-7641	-0.715	TargetScan Human	ABI3BP	ABI3BP	0.644		NO
MIMAT0029782	miR-7641	-0.715	TargetScan Human	EPGN	EPGN	0.796		NO
MIMAT0022693	miR-204-3p	-0.705	TargetScan Human	ADAM33	ADAM33	0.793		NO
MIMAT0022693	miR-204-3p	-0.705	TargetScan Human	AOX1	AOX1	0.717	Adenosine Nucleotides Degradation II,Guanosine Nucleotides Degradation III,Nicotine Degradation II,Nicotine Degradation III,NRF2-mediated Oxidative Stress Response,Purine Nucleotides Degradation II (Aerobic),Urate Biosynthesis/Inosine 5'-phosphate Degradation	NO
MIMAT0022693	miR-204-3p	-0.705	TargetScan Human	ARC	ARC	0.834		NO
MIMAT0022693	miR-204-3p	-0.705	TargetScan Human	BICC1	BICC1	0.767		NO
MIMAT0022693	miR-204-3p	-0.705	TargetScan Human	HTRA3	HTRA3	0.983		NO
MIMAT0022693	miR-204-3p	-0.705	TargetScan Human	KLK5	KLK5	0.812		NO
MIMAT0022693	miR-204-3p	-0.705	TargetScan Human	MCC	MCC	0.733		NO
MIMAT0022693	miR-204-3p	-0.705	TargetScan Human	PRICKLE2	PRICKLE2	0.605		NO
MIMAT0022693	miR-204-3p	-0.705	TargetScan Human	THSD4	THSD4	0.779		NO
MIMAT0003340	miR-542-5p	-0.683	TargetScan Human	ADAM33	ADAM33	0.793		NO
MIMAT0003340	miR-542-5p	-0.683	TargetScan Human	C14orf132	C14orf132	0.56		NO
MIMAT0003340	miR-542-5p	-0.683	TargetScan Human	CA12	CA12	0.765		NO
MIMAT0003340	miR-542-5p	-0.683	TargetScan Human	MS4A1	MS4A1	-0.715		NO
MIMAT0004773	miR-500a-5p	-0.68	TargetScan Human	HAS2	HAS2	0.937		NO
MIMAT0030421	miR-7846-3p	-0.674	TargetScan Human	CNTNAP1	CNTNAP1	0.543		NO
MIMAT0030421	miR-7846-3p	-0.674	TargetScan Human	SLC22A23	SLC22A23	0.538		NO
MIMAT0004558	miR-181a-2-3p	-0.663	TargetScan Human	EPGN	EPGN	0.796		NO
MIMAT0004558	miR-181a-2-3p	-0.663	TargetScan Human	FCGR3B	FCGR3A/FCGR3B	1.173	Dendritic Cell Maturation,Fcγ Receptor-mediated Phagocytosis in Macrophages and Monocytes,Natural Killer Cell Signaling,Phagosome Formation,Role of Macrophages, Fibroblasts and Endothelial Cells in Rheumatoid Arthritis,Role of NFAT in Regulation of the Immune Response,Systemic Lupus Erythematosus Signaling	NO
MIMAT0004558	miR-181a-2-3p	-0.663	TargetScan Human	LGI2	LGI2	0.513		NO
MIMAT0004558	miR-181a-2-3p	-0.663	TargetScan Human	MPDZ	MPDZ	0.659	Tight Junction Signaling	NO
MIMAT0018089	miR-3667-5p	-0.655	TargetScan Human	EGFL6	EGFL6	0.881		NO
MIMAT0018089	miR-3667-5p	-0.655	TargetScan Human	SLC7A2	SLC7A2	0.526		NO
MIMAT0018937	miR-378g	-0.654	TargetScan Human	BOC	BOC	1.125		NO
MIMAT0018937	miR-378g	-0.654	TargetScan Human	CRISPLD2	CRISPLD2	0.538		NO
MIMAT0018937	miR-378g	-0.654	TargetScan Human	FCGR3B	FCGR3A/FCGR3B	1.173	Dendritic Cell Maturation,Fcγ Receptor-mediated Phagocytosis in Macrophages and Monocytes,Natural Killer Cell Signaling,Phagosome Formation,Role of Macrophages, Fibroblasts and Endothelial Cells in Rheumatoid Arthritis,Role of NFAT in Regulation of the Immune Response,Systemic Lupus Erythematosus Signaling	NO
MIMAT0018937	miR-378g	-0.654	TargetScan Human	FMOD	FMOD	0.709		NO
MIMAT0018937	miR-378g	-0.654	TargetScan Human	FOSL1	FOSL1	0.494	ERK5 Signaling,NRF2-mediated Oxidative Stress Response	NO
MIMAT0018937	miR-378g	-0.654	TargetScan Human	FRMD6	FRMD6	0.596	HIPPO signaling	NO
MIMAT0018937	miR-378g	-0.654	TargetScan Human	HTRA3	HTRA3	0.983		NO
MIMAT0018937	miR-378g	-0.654	TargetScan Human	MAP1A	MAP1A	0.678		NO
MIMAT0018937	miR-378g	-0.654	TargetScan Human	NFASC	NFASC	0.953		NO
MIMAT0018937	miR-378g	-0.654	TargetScan Human	RFX2	RFX2	0.558		NO
MIMAT0018937	miR-378g	-0.654	TargetScan Human	SLC7A2	SLC7A2	0.526		NO
MIMAT0018937	miR-378g	-0.654	TargetScan Human	THSD4	THSD4	0.779		NO
MIMAT0018949	miR-4433a-3p	-0.643	TargetScan Human	FCAR	FCAR	0.768	Phagosome Formation	NO
MIMAT0018949	miR-4433a-3p	-0.643	TargetScan Human	FOSL1	FOSL1	0.494	ERK5 Signaling,NRF2-mediated Oxidative Stress Response	NO
MIMAT0000422	miR-124-3p	-0.639	TargetScan Human	ARHGEF17	ARHGEF17	0.474	Breast Cancer Regulation by Stathmin1,Molecular Mechanisms of Cancer,Phospholipase C Signaling,RhoGDI Signaling,Signaling by Rho Family GTPases	NO
MIMAT0000422	miR-124-3p	-0.639	TargetScan Human	CACNA2D1	CACNA2D1	1.147		NO
MIMAT0000422	miR-124-3p	-0.639	TargetScan Human	CDON	CDON	0.609		NO
MIMAT0000422	miR-124-3p	-0.639	TargetScan Human	CLMP	CLMP	0.912		NO
MIMAT0000422	miR-124-3p	-0.639	TargetScan Human	FMOD	FMOD	0.709		NO
MIMAT0000422	miR-124-3p	-0.639	TarBase,miRecords	LIMCH1	LIMCH1	0.671		NO
MIMAT0000422	miR-124-3p	-0.639	TargetScan Human	REEP1	REEP1	0.506		NO
MIMAT0000422	miR-124-3p	-0.639	TargetScan Human	SLC7A2	SLC7A2	0.526		NO
MIMAT0000422	miR-124-3p	-0.639	TargetScan Human	VCAN	VCAN	0.841		NO
MIMAT0022721	miR-1247-3p	-0.634	TargetScan Human	SSTR1	SSTR1	0.815		NO
MIMAT0027684	miR-6892-5p	-0.634	TargetScan Human	CORO2B	CORO2B	0.679		NO
MIMAT0027684	miR-6892-5p	-0.634	TargetScan Human	SSTR1	SSTR1	0.815		NO
MIMAT0019799	miR-1262	-0.605	TargetScan Human	ARC	ARC	0.834		NO
MIMAT0019799	miR-1262	-0.605	TargetScan Human	FCAR	FCAR	0.768	Phagosome Formation	NO
MIMAT0019799	miR-1262	-0.605	TargetScan Human	FOSL1	FOSL1	0.494	ERK5 Signaling,NRF2-mediated Oxidative Stress Response	NO
MIMAT0019799	miR-1262	-0.605	TargetScan Human	NFASC	NFASC	0.953		NO
MIMAT0019799	miR-1262	-0.605	TargetScan Human	SLC22A23	SLC22A23	0.538		NO
MIMAT0019799	miR-1262	-0.605	TargetScan Human	SSTR1	SSTR1	0.815		NO
MIMAT0023700	miR-6075	-0.594	TargetScan Human	CACNA1H	CACNA1H	0.718	Sperm Motility	NO
MIMAT0023700	miR-6075	-0.594	TargetScan Human	NPHS1	NPHS1	0.952		NO
MIMAT0023700	miR-6075	-0.594	TargetScan Human	ST14	ST14	-0.739		NO
MIMAT0023700	miR-6075	-0.594	TargetScan Human	SYT4	SYT4	1.26		NO
MIMAT0001080	miR-196a-5p	-0.586	TargetScan Human	ATRNL1	ATRNL1	0.574		NO
MIMAT0001080	miR-196a-5p	-0.586	TargetScan Human	BOC	BOC	1.125		NO
MIMAT0001080	miR-196a-5p	-0.586	TargetScan Human	CACNA2D1	CACNA2D1	1.147		NO
MIMAT0001080	miR-196a-5p	-0.586	TargetScan Human	CLMP	CLMP	0.912		NO
MIMAT0001080	miR-196a-5p	-0.586	TargetScan Human	LRIG3	LRIG3	0.543		NO
MIMAT0026558	miR-410-5p	-0.584	TargetScan Human	CACNA2D1	CACNA2D1	1.147		NO
MIMAT0026558	miR-410-5p	-0.584	TargetScan Human	MPDZ	MPDZ	0.659	Tight Junction Signaling	NO
MIMAT0002881	miR-509-3p	-0.578	TargetScan Human	ARC	ARC	0.834		NO
MIMAT0002881	miR-509-3p	-0.578	TargetScan Human	CFTR	CFTR	0.987	AMPK Signaling	NO
MIMAT0002881	miR-509-3p	-0.578	TargetScan Human	ENPP2	ENPP2	1.023		NO
MIMAT0002881	miR-509-3p	-0.578	TargetScan Human	FCAR	FCAR	0.768	Phagosome Formation	NO
MIMAT0002881	miR-509-3p	-0.578	TargetScan Human	KLK7	KLK7	0.816		NO
MIMAT0004774	miR-501-3p	-0.577	TargetScan Human	NPHS1	NPHS1	0.952		NO
MIMAT0004774	miR-501-3p	-0.577	TargetScan Human	TMEM170B	TMEM170B	0.544		NO
MIMAT0019789	miR-4695-3p	-0.575	TargetScan Human	ABI3BP	ABI3BP	0.644		NO
MIMAT0019789	miR-4695-3p	-0.575	TargetScan Human	EPGN	EPGN	0.796		NO
MIMAT0019789	miR-4695-3p	-0.575	TargetScan Human	PCLO	PCLO	0.786		NO
MIMAT0019789	miR-4695-3p	-0.575	TargetScan Human	PRICKLE2	PRICKLE2	0.605		NO
MIMAT0004502	miR-28-3p	-0.544	TargetScan Human	C15orf48	C15orf48	-0.836		NO
MIMAT0018927	miR-378a-3p	-0.541	TargetScan Human	C14orf132	C14orf132	0.56		NO
MIMAT0018927	miR-378a-3p	-0.541	TargetScan Human	OAS1	OAS1	-0.437	Interferon Signaling,Role of Pattern Recognition Receptors in Recognition of Bacteria and Viruses	NO
MIMAT0031178	miR-7975	-0.522	TargetScan Human	SYT4	SYT4	1.26		NO
MIMAT0016919	miR-4292	-0.519	TargetScan Human	C14orf132	C14orf132	0.56		NO
MIMAT0016919	miR-4292	-0.519	TargetScan Human	FMOD	FMOD	0.709		NO
MIMAT0016919	miR-4292	-0.519	TargetScan Human	MAP1A	MAP1A	0.678		NO
MIMAT0016919	miR-4292	-0.519	TargetScan Human	SLC22A23	SLC22A23	0.538		NO
MIMAT0016919	miR-4292	-0.519	TargetScan Human	ST14	ST14	-0.739		NO
MIMAT0016919	miR-4292	-0.519	TargetScan Human	THSD4	THSD4	0.779		NO
MIMAT0002871	miR-500a-3p	-0.517	TargetScan Human	BICC1	BICC1	0.767		NO
MIMAT0002871	miR-500a-3p	-0.517	TargetScan Human	NPHS1	NPHS1	0.952		NO
MIMAT0002871	miR-500a-3p	-0.517	TargetScan Human	TMEM170B	TMEM170B	0.544		NO
MIMAT0025844	miR-6716-5p	-0.506	TargetScan Human	C14orf132	C14orf132	0.56		NO
MIMAT0025844	miR-6716-5p	-0.506	TargetScan Human	FCGR3B	FCGR3A/FCGR3B	1.173	Dendritic Cell Maturation,Fcγ Receptor-mediated Phagocytosis in Macrophages and Monocytes,Natural Killer Cell Signaling,Phagosome Formation,Role of Macrophages, Fibroblasts and Endothelial Cells in Rheumatoid Arthritis,Role of NFAT in Regulation of the Immune Response,Systemic Lupus Erythematosus Signaling	NO
MIMAT0025844	miR-6716-5p	-0.506	TargetScan Human	OAS1	OAS1	-0.437	Interferon Signaling,Role of Pattern Recognition Receptors in Recognition of Bacteria and Viruses	NO
MIMAT0019015	miR-4481	-0.494	TargetScan Human	CRISPLD2	CRISPLD2	0.538		NO
MIMAT0019015	miR-4481	-0.494	TargetScan Human	FMOD	FMOD	0.709		NO
MIMAT0019015	miR-4481	-0.494	TargetScan Human	MS4A1	MS4A1	-0.715		NO
MIMAT0019015	miR-4481	-0.494	TargetScan Human	SPRY4	SPRY4	0.527		NO
MIMAT0019015	miR-4481	-0.494	TargetScan Human	TPPP	TPPP	0.747		NO
MIMAT0019064	miR-4525	-0.484	TargetScan Human	ANK2	ANK2	0.662		NO
MIMAT0019064	miR-4525	-0.484	TargetScan Human	CNTNAP1	CNTNAP1	0.543		NO
MIMAT0019064	miR-4525	-0.484	TargetScan Human	FBN1	FBN1	0.638		NO
MIMAT0019064	miR-4525	-0.484	TargetScan Human	FOSL1	FOSL1	0.494	ERK5 Signaling,NRF2-mediated Oxidative Stress Response	NO
MIMAT0019064	miR-4525	-0.484	TargetScan Human	KLK5	KLK5	0.812		NO
MIMAT0019064	miR-4525	-0.484	TargetScan Human	MAP1A	MAP1A	0.678		NO
MIMAT0019064	miR-4525	-0.484	TargetScan Human	MCC	MCC	0.733		NO
MIMAT0019064	miR-4525	-0.484	TargetScan Human	MGP	MGP	0.732		NO
MIMAT0019064	miR-4525	-0.484	TargetScan Human	NFASC	NFASC	0.953		NO
MIMAT0019064	miR-4525	-0.484	TargetScan Human	NLGN2	NLGN2	0.532		NO
MIMAT0019064	miR-4525	-0.484	TargetScan Human	SYT4	SYT4	1.26		NO
MIMAT0019064	miR-4525	-0.484	TargetScan Human	THSD4	THSD4	0.779		NO
MIMAT0019064	miR-4525	-0.484	TargetScan Human	WNK4	WNK4	0.575		NO
MIMAT0005878	miR-1287-5p	-0.483	TargetScan Human	AOX1	AOX1	0.717	Adenosine Nucleotides Degradation II,Guanosine Nucleotides Degradation III,Nicotine Degradation II,Nicotine Degradation III,NRF2-mediated Oxidative Stress Response,Purine Nucleotides Degradation II (Aerobic),Urate Biosynthesis/Inosine 5'-phosphate Degradation	NO
MIMAT0005878	miR-1287-5p	-0.483	TargetScan Human	ARC	ARC	0.834		NO
MIMAT0005878	miR-1287-5p	-0.483	TargetScan Human	CACNA2D1	CACNA2D1	1.147		NO
MIMAT0005878	miR-1287-5p	-0.483	TargetScan Human	CDON	CDON	0.609		NO
MIMAT0005878	miR-1287-5p	-0.483	TargetScan Human	FOSL1	FOSL1	0.494	ERK5 Signaling,NRF2-mediated Oxidative Stress Response	NO
MIMAT0005878	miR-1287-5p	-0.483	TargetScan Human	MCC	MCC	0.733		NO
MIMAT0005878	miR-1287-5p	-0.483	TargetScan Human	NFASC	NFASC	0.953		NO
MIMAT0005878	miR-1287-5p	-0.483	TargetScan Human	PLEKHG4	PLEKHG4	0.478		NO
MIMAT0005878	miR-1287-5p	-0.483	TargetScan Human	PTPRS	PTPRS	0.499	Protein Kinase A Signaling	NO
MIMAT0005878	miR-1287-5p	-0.483	TargetScan Human	SPARCL1	SPARCL1	0.66		NO
MIMAT0027393	miR-6746-3p	-0.48	TargetScan Human	MCC	MCC	0.733		NO
MIMAT0027393	miR-6746-3p	-0.48	TargetScan Human	TPPP	TPPP	0.747		NO
MIMAT0002888	miR-532-5p	-0.451	TargetScan Human	BICC1	BICC1	0.767		NO
MIMAT0002888	miR-532-5p	-0.451	TargetScan Human	TMEM170B	TMEM170B	0.544		NO
MIMAT0000420	miR-30c-5p	-0.415	TargetScan Human	ABI3BP	ABI3BP	0.644		NO
MIMAT0000420	miR-30c-5p	-0.415	TargetScan Human	FRMD6	FRMD6	0.596	HIPPO signaling	NO
MIMAT0000420	miR-30c-5p	-0.415	TargetScan Human	HTRA3	HTRA3	0.983		NO
MIMAT0000420	miR-30c-5p	-0.415	TargetScan Human	LIMCH1	LIMCH1	0.671		NO
MIMAT0000420	miR-30c-5p	-0.415	TargetScan Human	REEP1	REEP1	0.506		NO
MIMAT0000420	miR-30c-5p	-0.415	TargetScan Human	RFX2	RFX2	0.558		NO
MIMAT0000420	miR-30c-5p	-0.415	TarBase	SLC7A11	SLC7A11	0.606		NO
MIMAT0000420	miR-30c-5p	-0.415	miRecords	SYT4	SYT4	1.26		NO
MIMAT0000420	miR-30c-5p	-0.415	TargetScan Human	TMEM170B	TMEM170B	0.544		NO
MIMAT0000617	miR-200b-3p	-0.383	TargetScan Human	KLK7	KLK7	0.816		NO
MIMAT0000617	miR-200b-3p	-0.383	TargetScan Human	MPDZ	MPDZ	0.659	Tight Junction Signaling	NO
MIMAT0000617	miR-200b-3p	-0.383	TargetScan Human	TMEM170B	TMEM170B	0.544		NO
MIMAT0004595	miR-135a-1-3p	0.496	TargetScan Human	MS4A1	MS4A1	-0.715		NO
MIMAT0004595	miR-135a-1-3p	0.496	TargetScan Human	REEP1	REEP1	0.506		NO
MIMAT0004595	miR-135a-1-3p	0.496	TargetScan Human	SSTR1	SSTR1	0.815		NO
MIMAT0004595	miR-135a-1-3p	0.496	TargetScan Human	SYT4	SYT4	1.26		NO
MIMAT0000460	miR-194-5p	0.57	TargetScan Human	ABI3BP	ABI3BP	0.644		NO
MIMAT0000460	miR-194-5p	0.57	TargetScan Human	SLC40A1	SLC40A1	0.715		NO
MIMAT0000460	miR-194-5p	0.57	TargetScan Human	SYT4	SYT4	1.26		NO
MIMAT0027480	miR-4658	0.578	TargetScan Human	BOC	BOC	1.125		NO
MIMAT0019809	miR-4708-5p	0.691	TargetScan Human	EREG	EREG	0.98	ErbB Signaling,Neuregulin Signaling	NO
MIMAT0019809	miR-4708-5p	0.691	TargetScan Human	FCGR3B	FCGR3A/FCGR3B	1.173	Dendritic Cell Maturation,Fcγ Receptor-mediated Phagocytosis in Macrophages and Monocytes,Natural Killer Cell Signaling,Phagosome Formation,Role of Macrophages, Fibroblasts and Endothelial Cells in Rheumatoid Arthritis,Role of NFAT in Regulation of the Immune Response,Systemic Lupus Erythematosus Signaling	NO
MIMAT0017999	miR-214-3p	0.699	TargetScan Human	ASTN1	ASTN1	0.903		NO
MIMAT0017999	miR-214-3p	0.699	TargetScan Human	CLMP	CLMP	0.912		NO
MIMAT0017999	miR-214-3p	0.699	TargetScan Human	FRAS1	FRAS1	0.777		NO
MIMAT0017999	miR-214-3p	0.699	TargetScan Human	MCC	MCC	0.733		NO
MIMAT0017999	miR-214-3p	0.699	TargetScan Human	PRICKLE2	PRICKLE2	0.605		NO
MIMAT0027583	miR-6840-3p	0.85	TargetScan Human	ADAM33	ADAM33	0.793		NO
MIMAT0027583	miR-6840-3p	0.85	TargetScan Human	CARNS1	CARNS1	0.518		NO
MIMAT0027583	miR-6840-3p	0.85	TargetScan Human	IGSF9B	IGSF9B	0.746		NO
MIMAT0027583	miR-6840-3p	0.85	TargetScan Human	NPHS1	NPHS1	0.952		NO
MIMAT0027583	miR-6840-3p	0.85	TargetScan Human	SORCS2	SORCS2	0.791		NO
